# Supplementary material for: SlSLAH2 mediates malate exudation and contributes to aluminum tolerance
Source: Nat Commun. 2026 Apr 10;17:5040. doi: 10.1038/s41467-026-71651-1 (PMC13243466; doi:10.1038/s41467-026-71651-1)
Supplement: Supplementary file 4 — Source Data [file 41467_2026_71651_MOESM4_ESM.xlsx]

## Sheet: Figure 1
Figure 1a, 1d
	Figure 1a							Figure 1d
	CK			Al					SlUBI Ct
	0.015	0.022	0.019	0.048	0.055	0.053		0 h	18.695	19.157	18.689
								3 h	17.994	18.259	18.134
	Unpaired t test							6 h	19.209	18.92	18.926
	P value	<0.001						9 h	17.45	17.306	17.559
	P value summary	***						12 h	18.231	17.988	18.269
	Significantly different (P < 0.05)?	Yes
	One- or two-tailed P value?	Two-tailed							SlSLAH1 Ct					Normalized Ratio
	t, df	t=11.47, df=4						0 h	22.001	22.911	22.004		0 h	1.11094	0.814776	1.10443		Dunnett's multiple comparisons test	Mean Diff.	95.00% CI of diff.	Below threshold?	Summary	Adjusted P Value
								3 h	20.769	19.964	20.51		3 h	1.60468	3.37208	2.11631		0 h vs. 3 h	-1.354	-3.481 to 0.7721	No	ns	0.26
								6 h	20.531	19.655	19.575		6 h	4.39459	6.60371	7.01082		0 h vs. 6 h	-4.993	-7.120 to -2.867	Yes	***	<.001
								9 h	17.714	17.721	17.885		9 h	9.15245	8.24009	8.76253		0 h vs. 9 h	-7.708	-9.835 to -5.582	Yes	***	<.001
								12 h	19.114	19.159	19.747		12 h	5.95685	4.88037	3.94636		0 h vs. 12 h	-3.918	-6.044 to -1.791	Yes	**	0.001
									SlSLAH1-2 Ct					Normalized Ratio
								0 h	21.529	21.543	21.521		0 h	0.901454	1.22957	0.902709		Dunnett's multiple comparisons test	Mean Diff.	95.00% CI of diff.	Below threshold?	Summary	Adjusted P Value
								3 h	20.149	19.988	19.946		3 h	1.44273	1.939	1.83079		0 h vs. 3 h	-0.7263	-3.100 to 1.648	No	ns	0.79
								6 h	19.665	19.495	19.006		6 h	4.68652	4.3145	6.08027		0 h vs. 6 h	-4.016	-6.390 to -1.642	Yes	**	0.002
								9 h	17.293	18.216	18.211		9 h	7.16233	3.42014	4.08864		0 h vs. 9 h	-3.879	-6.253 to -1.505	Yes	**	0.003
								12 h	19.093	19.086	19.107		12 h	3.5349	3.00199	3.59588		0 h vs. 12 h	-2.366	-4.740 to 0.007576	No	ns	0.051
									SlSLAH2 Ct					Normalized Ratio
								0 h	25.698	25.287	25.332		0 h	0.750816	1.37548	0.96404		Dunnett's multiple comparisons test	Mean Diff.	95.00% CI of diff.	Below threshold?	Summary	Adjusted P Value
								3 h	23.48	22.623	22.481		3 h	2.14935	4.67997	4.73396		0 h vs. 3 h	-2.824	-6.462 to 0.8136	No	ns	0.141
								6 h	22.612	22.638	22.834		6 h	9.10677	7.32029	6.41853		0 h vs. 6 h	-6.585	-10.22 to -2.947	Yes	**	0.001
								9 h	20.13	20.009	20.579		9 h	15.0256	14.7925	11.8734		0 h vs. 9 h	-12.87	-16.50 to -9.229	Yes	***	<.001
								12 h	21.963	21.063	21.506		12 h	7.24735	11.4339	10.2177		0 h vs. 12 h	-8.603	-12.24 to -4.965	Yes	***	<.001
									SlSLAH3 Ct					Normalized Ratio
								0 h	20.875	21.602	20.814		0 h	0.980602	0.816498	1.01926		Dunnett's multiple comparisons test	Mean Diff.	95.00% CI of diff.	Below threshold?	Summary	Adjusted P Value
								3 h	22.077	21.931	22.052		3 h	0.262155	0.348655	0.294042		0 h vs. 3 h	0.6373	0.4443 to 0.8304	Yes	***	<.001
								6 h	22.361	22.347	22.599		6 h	0.500174	0.413172	0.348529		0 h vs. 6 h	0.5183	0.3253 to 0.7114	Yes	***	<.001
								9 h	22.432	21.685	21.627		9 h	0.140645	0.213557	0.264907		0 h vs. 9 h	0.7323	0.5393 to 0.9254	Yes	***	<.001
								12 h	21.55	20.772	21.386		12 h	0.445189	0.645226	0.512413		0 h vs. 12 h	0.405	0.2120 to 0.5980	Yes	***	<.001
									SlSLAH3-2 Ct					Normalized Ratio
								0 h	24.66	24.681	24.237		0 h	0.814803	1.1066	1.08801		Dunnett's multiple comparisons test	Mean Diff.	95.00% CI of diff.	Below threshold?	Summary	Adjusted P Value
								3 h	24.679	24.591	24.65		3 h	0.494596	0.631914	0.556254		0 h vs. 3 h	0.4423	0.1970 to 0.6877	Yes	**	0.001
								6 h	24.676	24.657	24.634		6 h	1.15103	0.954365	0.974063		0 h vs. 6 h	-0.023	-0.2684 to 0.2224	No	ns	0.996
								9 h	23.629	23.571	23.496		9 h	0.70258	0.662069	0.831116		0 h vs. 9 h	0.2713	0.02596 to 0.5167	Yes	*	0.03
								12 h	23.682	23.419	23.833		12 h	1.16409	1.18028	1.07663		0 h vs. 12 h	-0.1373	-0.3827 to 0.1080	No	ns	0.355
									SlSLAH4 Ct					Normalized Ratio
								0 h	24.175	24.225	24.336		0 h	0.945025	1.25768	0.841603		Dunnett's multiple comparisons test	Mean Diff.	95.00% CI of diff.	Below threshold?	Summary	Adjusted P Value
								3 h	24.591	24.516	24.541		3 h	0.435494	0.55158	0.497016		0 h vs. 3 h	0.5203	0.2362 to 0.8045	Yes	**	0.001
								6 h	24.878	24.89	24.84		6 h	0.829074	0.672736	0.699555		0 h vs. 6 h	0.281	-0.003145 to 0.5651	No	ns	0.053
								9 h	23.826	23.985	23.917		9 h	0.507788	0.411506	0.513784		0 h vs. 9 h	0.537	0.2529 to 0.8211	Yes	***	<.001
								12 h	23.704	23.71	23.652		12 h	0.949154	0.798762	1.01092		0 h vs. 12 h	0.09533	-0.1888 to 0.3795	No	ns	0.738

## Sheet: Figure 2
Figure 2b,2d 2f
	Figure 2b
		Water Control			SlSLAH2			SlSLAH2+Malate2-					SlSLAH2+Cl-					SlSLAH2+NO3-
	-150	-0.130137	-0.1514	-0.15756	-0.25582	-0.21415	-0.15281	-1.13781	-2.06429	-0.99607	-1.43723	-1.09778	-0.89443	-1.52499	-1.6322	-1.76523	-1.94034	-2.3331	-2.89071	-2.82249	-2.83604	-2.02336
	-135	-0.116644	-0.12211	-0.13774	-0.19704	-0.18493	-0.12696	-1.13976	-1.74387	-0.91857	-1.4163	-0.89523	-1.03146	-1.42228	-1.57098	-1.72219	-1.60527	-2.2343	-2.57224	-2.55152	-2.86768	-2.5866
	-120	-0.102144	-0.10145	-0.12252	-0.15843	-0.14015	-0.10667	-1.24483	-1.67964	-0.76668	-1.45595	-0.75394	-0.95441	-1.14888	-1.2925	-1.43153	-1.3147	-1.8145	-2.2854	-2.07674	-2.55344	-2.62545
	-105	-0.091407	-0.08921	-0.10715	-0.1266	-0.1102	-0.08938	-1.05808	-1.42816	-0.61896	-1.00732	-0.69069	-0.94654	-0.86551	-1.05434	-1.31255	-0.91313	-1.6196	-1.75109	-1.60557	-2.13319	-2.66016
	-90	-0.0720403	-0.07694	-0.09283	-0.09986	-0.0935	-0.07166	-0.78456	-1.13317	-0.48256	-0.71875	-0.58718	-0.74657	-0.5405	-0.81134	-1.01107	-0.62517	-1.3042	-1.40313	-1.25781	-1.79218	-2.46009
	-75	-0.0638607	-0.06756	-0.08058	-0.07978	-0.07646	-0.06057	-0.56444	-0.74764	-0.35086	-0.47383	-0.3725	-0.48906	-0.2983	-0.59755	-0.65204	-0.41037	-0.9865	-1.07324	-0.94125	-1.42986	-2.23171
	-60	-0.0516553	-0.05808	-0.06941	-0.06097	-0.04518	-0.04686	-0.36025	-0.57014	-0.21855	-0.32281	-0.35778	-0.32681	-0.2104	-0.41922	-0.33717	-0.29392	-0.6515	-0.79506	-0.61774	-1.06368	-1.74867
	-45	-0.038997	-0.04973	-0.06048	-0.04643	-0.04658	-0.03453	-0.13534	-0.34247	-0.16638	-0.2017	-0.18231	-0.21317	-0.14709	-0.27648	-0.19825	-0.19606	-0.3425	-0.52952	-0.37773	-0.64423	-1.14564
	-30	-0.0285752	-0.03848	-0.04854	-0.03156	-0.0325	-0.02495	-0.10482	-0.19263	-0.08995	-0.10406	-0.09872	-0.12942	-0.09945	-0.16481	-0.11833	-0.12112	-0.1867	-0.27986	-0.21469	-0.37186	-0.61771
	-15	-0.0183372	-0.02458	-0.02626	-0.01846	-0.0169	-0.01465	-0.05831	-0.11596	-0.05834	-0.05741	-0.08274	-0.06703	-0.05678	-0.09981	-0.06977	-0.06333	-0.0867	-0.13411	-0.10006	-0.18116	-0.2838
	0	-0.00837103	-0.00598	-0.00669	0.004443	-0.00504	-0.00413	0.018331	0.038355	0.089334	-0.04896	-0.01808	-0.02249	-0.01524	-0.02976	0.02189	-0.01736	-0.0072	0.017145	-0.01913	-0.02542	-0.03214
	15	0.0176086	0.021444	0.022809	0.017697	0.013795	0.01558	0.052577	0.123566	0.081677	0.060942	0.052955	0.062393	0.053016	0.075964	0.056072	0.059235	0.08074	0.122732	0.090096	0.122073	0.197625
	30	0.0301156	0.037631	0.039979	0.028222	0.025147	0.026284	0.099187	0.16992	0.062783	0.130594	0.088775	0.10975	0.098321	0.125372	0.095356	0.106691	0.13006	0.208661	0.163793	0.257195	0.341024
	45	0.0426271	0.049749	0.049608	0.041551	0.032829	0.037252	0.113829	0.274718	0.058327	0.102372	0.124116	0.161261	0.154799	0.193202	0.174384	0.163888	0.26478	0.276173	0.210065	0.323132	0.442679
	60	0.0561805	0.05703	0.059565	0.058002	0.042931	0.059466	0.151791	0.404327	0.123481	0.188747	0.164748	0.214416	0.253099	0.293853	0.220547	0.282136	0.399	0.368556	0.267434	0.548893	0.562418
	Figure 2d
		SlUBI Ct						Tukey's multiple comparisons test	Mean Diff.	95.00% CI of diff.	Below threshold?	Summary	Adjusted P Value
		Root	Stem	Leaf	Flower	Fruit		Root vs. Stem	0.8255	0.6130 to 1.038	Yes	***	<0.001
		20.65	17.783	19.588	18.692	18.072		Root vs. Leaf	0.9416	0.7291 to 1.154	Yes	***	<0.001
		20.117	17.737	19.638	18.474	17.377		Root vs. Flower	0.831	0.6185 to 1.044	Yes	***	<0.001
		20.52	17.915	20.251	18.896	18.546		Root vs. Fruit	0.8653	0.6527 to 1.078	Yes	***	<0.001
								Stem vs. Leaf	0.1161	-0.09647 to 0.3287	No	ns	0.43
		SlSLAH2 Ct						Stem vs. Flower	0.005499	-0.2071 to 0.2181	No	ns	>0.99
		Root	Stem	Leaf	Flower	Fruit		Stem vs. Fruit	0.03979	-0.1728 to 0.2523	No	ns	0.97
		24.322	24.044	26.809	24.908	24.455		Leaf vs. Flower	-0.1106	-0.3232 to 0.1020	No	ns	0.47
		23.845	23.353	27.503	24.245	23.957		Leaf vs. Fruit	-0.07631	-0.2889 to 0.1363	No	ns	0.76
		23.832	24.205	27.654	25.155	24.732		Flower vs. Fruit	0.03429	-0.1783 to 0.2468	No	ns	0.98
		Normalized Ratio
		Root	Stem	Leaf	Flower	Fruit
		0.932381	0.15501	0.079685	0.159866	0.14231
		0.896709	0.242275	0.050976	0.217671	0.124181
		1.19663	0.151882	0.070226	0.155133	0.163319
	Figure 2e
			WT			Slslah2-cr-95			Slslah2-cr-2
		Control	0.018	0.02	0.013	0.015	0.013	0.019	0.017	0.012	0.019
		Al	0.055	0.051	0.058	0.029	0.027	0.034	0.032	0.033	0.029
		Tukey's multiple comparisons test	Mean Diff.	95.00% CI of diff.	Below threshold?	Summary	Adjusted P Value
		-Al:WT vs. -Al:Slslah2-cr-95	0.001333	-0.007693 to 0.01036	No	ns	>0.99
		-Al:WT vs. -Al:Slslah2-cr-2	0.001	-0.008027 to 0.01003	No	ns	>0.99
		-Al:WT vs. +Al:WT	-0.03767	-0.04669 to -0.02864	Yes	***	<0.001
		-Al:WT vs. +Al:Slslah2-cr-95	-0.013	-0.02203 to -0.003973	Yes	**	0.004
		-Al:WT vs. +Al:Slslah2-cr-2	-0.01433	-0.02336 to -0.005307	Yes	**	0.002
		-Al:Slslah2-cr-95 vs. -Al:Slslah2-cr-2	-0.0003333	-0.009360 to 0.008693	No	ns	>0.99
		-Al:Slslah2-cr-95 vs. +Al:WT	-0.039	-0.04803 to -0.02997	Yes	***	<0.001
		-Al:Slslah2-cr-95 vs. +Al:Slslah2-cr-95	-0.01433	-0.02336 to -0.005307	Yes	**	0.002
		-Al:Slslah2-cr-95 vs. +Al:Slslah2-cr-2	-0.01567	-0.02469 to -0.006640	Yes	***	<0.001
		-Al:Slslah2-cr-2 vs. +Al:WT	-0.03867	-0.04769 to -0.02964	Yes	***	<0.001
		-Al:Slslah2-cr-2 vs. +Al:Slslah2-cr-95	-0.014	-0.02303 to -0.004973	Yes	**	0.002
		-Al:Slslah2-cr-2 vs. +Al:Slslah2-cr-2	-0.01533	-0.02436 to -0.006307	Yes	**	0.001
		+Al:WT vs. +Al:Slslah2-cr-95	0.02467	0.01564 to 0.03369	Yes	***	<0.001
		+Al:WT vs. +Al:Slslah2-cr-2	0.02333	0.01431 to 0.03236	Yes	***	<0.001
		+Al:Slslah2-cr-95 vs. +Al:Slslah2-cr-2	-0.001333	-0.01036 to 0.007693	No	ns	>0.99

## Sheet: Figure 3
Figure 3b, 3c, 3d,3h
	Figure 3b								Figure 3c					Figure 3d								Figure 3h
		SlUBI Ct								SlUBI Ct												EV	SlWRKY37
	0 h	18.695	19.157	18.689					0 h	18.695	19.157	18.689		SlUBI Ct								1	3.1
	0.5 h	19.694	19.892	19.156					0.5 h	19.694	19.892	19.156			-Al			+Al				1.1	2
	1 h	20.124	19.31	20.757					1 h	20.124	19.31	20.757		WT	18.424	18.896	18.002	19.203	19.436	19.086		1.12	3.16
	3 h	18.559	18.995	19.067					3 h	18.559	18.995	19.067		Slwrky37	18.906	18.658	18.059	19.027	19.719	18.467		0.9	3.4
	6 h	19.209	19.92	18.926					6 h	19.209	19.92	18.926										1.14	3.08
	9 h	17.217	16.958	16.334					9 h	17.217	16.958	16.334		SlSLAH2 Ct								1	4.8
	12 h	18.868	17.988	18.269					12 h	18.868	17.988	18.269			-Al			+Al				0.8	4.47
	24 h	19.322	19.356	19.612					24 h	19.322	19.356	19.612		WT	22.859	22.746	22.682	20.966	20.962	20.886		1.5	3.3
														Slwrky37	22.979	22.945	22.987	22.157	22.938	21.487		1.7	3.5
		SlWRKY37 Ct								SlSLAH2 Ct
	0 h	21.802	22.311	21.708					0 h	25.698	25.287	25.332		Normalized Ratio
	0.5 h	21.256	21.54	21.108					0.5 h	25.533	25.978	25.777			-Al			+Al				Paired t test
	1 h	21.091	20.095	21.98					1 h	25.271	25.994	24.857		WT	0.92445	1.38671	0.780065	5.89163	6.94352	5.74245		P value	<0.001
	3 h	18.992	19.338	19.048					3 h	23.479	22.622	22.48		Slwrky37	1.18811	1.02432	0.656864	2.28416	2.14751	2.46514		P value summary	***
	6 h	18.257	18.78	17.924					6 h	22.612	22.637	22.833										Significantly different (P < 0.05)?	Yes
	9 h	16.632	16.25	15.914					9 h	20.13	20.009	20.578										One- or two-tailed P value?	Two-tailed
	12 h	18.992	18.243	18.07					12 h	21.953	21.062	21.506		Tukey's multiple comparisons test	Mean Diff.	95.00% CI of diff.	Below threshold?	Summary	Adjusted P Value			t, df	t=7.396, df=8
	24 h	20.685	20.707	20.77					24 h	23.283	23.928	24.078		WT: -Al vs. WT:+Al	-5.162	-6.198 to -4.126	Yes	***	<0.001			Number of pairs	9
														WT: -Al vs. Slwrky37: -Al	0.07398	-0.9624 to 1.110	No	ns	>0.99
		Normalized Ratio								Normalized Ratio				WT: -Al vs. Slwrky37:+Al	-1.269	-2.305 to -0.2322	Yes	*	0.02
	0 h	0.988	0.957	1.051					0 h	0.751	1.375	0.964		WT:+Al vs. Slwrky37: -Al	5.236	4.200 to 6.272	Yes	***	<0.001
	0.5 h	2.885	2.717	2.201					0.5 h	1.684	1.419	1.957		WT:+Al vs. Slwrky37:+Al	3.894	2.857 to 4.930	Yes	***	<0.001
	1 h	4.356	4.94	3.648					1 h	1.36	0.936	2.811		Slwrky37: -Al vs. Slwrky37:+Al	-1.343	-2.379 to -0.3062	Yes	*	0.01
	3 h	6.307	6.713	8.628					3 h	2.149	4.68	4.734
	6 h	16.474	18.765	17.056					6 h	9.107	7.32	6.419
	9 h	12.773	13.91	11.392					9 h	15.026	14.792	11.873
	12 h	7.814	7.135	9.776					12 h	7.247	11.434	10.218
	24 h	3.31	3.337	3.816					24 h	6.185	4.049	4.359
	Tukey's multiple comparisons test	Mean Diff.	95.00% CI of diff.	Below threshold?	Summary	Adjusted P Value			Tukey's multiple comparisons test	Mean Diff.	95.00% CI of diff.	Below threshold?	Summary	Adjusted P Value
	0 h vs. 0.5 h	-1.602	-4.257 to 1.052	No	ns	0.46			0 h vs. 0.5 h	-0.6567	-4.430 to 3.116	No	ns	>0.99
	0 h vs. 1 h	-3.316	-5.971 to -0.6615	Yes	**	0.01			0 h vs. 1 h	-0.6723	-4.445 to 3.101	No	ns	>0.99
	0 h vs. 3 h	-6.217	-8.872 to -3.563	Yes	***	<0.001			0 h vs. 3 h	-2.824	-6.597 to 0.9486	No	ns	0.23
	0 h vs. 6 h	-16.43	-19.09 to -13.78	Yes	***	<0.001			0 h vs. 6 h	-6.585	-10.36 to -2.812	Yes	***	<0.001
	0 h vs. 9 h	-11.69	-14.35 to -9.038	Yes	***	<0.001			0 h vs. 9 h	-12.87	-16.64 to -9.094	Yes	***	<0.001
	0 h vs. 12 h	-7.243	-9.898 to -4.588	Yes	***	<0.001			0 h vs. 12 h	-8.603	-12.38 to -4.830	Yes	***	<0.001
	0 h vs. 24 h	-2.489	-5.144 to 0.1655	No	ns	0.07			0 h vs. 24 h	-3.834	-7.607 to -0.06140	Yes	*	0.04
	0.5 h vs. 1 h	-1.714	-4.368 to 0.9409	No	ns	0.38			0.5 h vs. 1 h	-0.01567	-3.789 to 3.757	No	ns	>0.99
	0.5 h vs. 3 h	-4.615	-7.270 to -1.960	Yes	***	<0.001			0.5 h vs. 3 h	-2.168	-5.941 to 1.605	No	ns	0.52
	0.5 h vs. 6 h	-14.83	-17.49 to -12.18	Yes	***	<0.001			0.5 h vs. 6 h	-5.929	-9.702 to -2.156	Yes	**	0.001
	0.5 h vs. 9 h	-10.09	-12.75 to -7.436	Yes	***	<0.001			0.5 h vs. 9 h	-12.21	-15.98 to -8.437	Yes	***	<0.001
	0.5 h vs. 12 h	-5.641	-8.295 to -2.986	Yes	***	<0.001			0.5 h vs. 12 h	-7.946	-11.72 to -4.173	Yes	***	<0.001
	0.5 h vs. 24 h	-0.8867	-3.541 to 1.768	No	ns	0.93			0.5 h vs. 24 h	-3.178	-6.951 to 0.5953	No	ns	0.13
	1 h vs. 3 h	-2.901	-5.556 to -0.2468	Yes	*	0.03			1 h vs. 3 h	-2.152	-5.925 to 1.621	No	ns	0.53
	1 h vs. 6 h	-13.12	-15.77 to -10.46	Yes	***	<0.001			1 h vs. 6 h	-5.913	-9.686 to -2.140	Yes	**	0.001
	1 h vs. 9 h	-8.377	-11.03 to -5.722	Yes	***	<0.001			1 h vs. 9 h	-12.19	-15.97 to -8.422	Yes	***	<0.001
	1 h vs. 12 h	-3.927	-6.582 to -1.272	Yes	**	0.002			1 h vs. 12 h	-7.931	-11.70 to -4.158	Yes	***	<0.001
	1 h vs. 24 h	0.827	-1.828 to 3.482	No	ns	0.95			1 h vs. 24 h	-3.162	-6.935 to 0.6109	No	ns	0.14
	3 h vs. 6 h	-10.22	-12.87 to -7.561	Yes	***	<0.001			3 h vs. 6 h	-3.761	-7.534 to 0.01193	No	ns	0.05
	3 h vs. 9 h	-5.476	-8.130 to -2.821	Yes	***	<0.001			3 h vs. 9 h	-10.04	-13.82 to -6.270	Yes	***	<0.001
	3 h vs. 12 h	-1.026	-3.680 to 1.629	No	ns	0.87			3 h vs. 12 h	-5.779	-9.552 to -2.006	Yes	**	0.001
	3 h vs. 24 h	3.728	1.074 to 6.383	Yes	**	0.003			3 h vs. 24 h	-1.01	-4.783 to 2.763	No	ns	0.98
	6 h vs. 9 h	4.74	2.085 to 7.395	Yes	***	<0.001			6 h vs. 9 h	-6.282	-10.05 to -2.509	Yes	***	<0.001
	6 h vs. 12 h	9.19	6.535 to 11.84	Yes	***	<0.001			6 h vs. 12 h	-2.018	-5.791 to 1.755	No	ns	0.6
	6 h vs. 24 h	13.94	11.29 to 16.60	Yes	***	<0.001			6 h vs. 24 h	2.751	-1.022 to 6.524	No	ns	0.25
	9 h vs. 12 h	4.45	1.795 to 7.105	Yes	***	<0.001			9 h vs. 12 h	4.264	0.4911 to 8.037	Yes	*	0.02
	9 h vs. 24 h	9.204	6.549 to 11.86	Yes	***	<0.001			9 h vs. 24 h	9.033	5.260 to 12.81	Yes	***	<0.001
	12 h vs. 24 h	4.754	2.099 to 7.409	Yes	***	<0.001			12 h vs. 24 h	4.769	0.9957 to 8.542	Yes	**	0.009

## Sheet: Figure 4
Figure 4b,4c
	Figure 4b																	Figure 4c
	Control								Al									SlSLAH2-K-6	SlSLAH2-K-8	WT	Slslah2-cr-2	Slslah2-cr-95	Slwrky37	Slwrky37+2K-8	Slslah2-cr-2+2K-8
	SlSLAH2-K-6	SlSLAH2-K-8	WT	Slslah2-cr-2	Slslah2-cr-95	Slwrky37	Slwrky37+2K-8	Slslah2-cr-2+2K-8	SlSLAH2-K-6	SlSLAH2-K-8	WT	Slslah2-cr-2	Slslah2-cr-95	Slwrky37	Slwrky37+2K-8	Slslah2-cr-2+2K-8		0.053	0.046	0.03	0.02	0.026	0.021	0.051	0.052
	15.1	15.2	16.5	15.4	16.9	15.1	15.8	16.3	10.9	9	5.6	3.7	3.1	2.5	5.7	8.5		0.056	0.048	0.035	0.022	0.022	0.025	0.048	0.053
	16.1	16.1	16.1	16.5	16.7	15.8	16.6	16.1	10.8	9	5.3	3.9	3.6	2.4	5.8	8.9		0.055	0.045	0.032	0.024	0.021	0.022	0.055	0.048
	16.2	15	16.5	16.3	15.8	16.9	15.4	16	10.9	8.5	5.6	3	3.9	2	5.7	8.8
	16.9	15.5	16.8	15.1	15.8	16.3	15.7	15.2	10.5	9	5	3.8	3.4	2	6	9
	16.2	15.1	16.4	15.7	16.3	15.1	17	16.7	10.6	9	5.5	3.1	3.5	2.2	5.5	8.8		Tukey's multiple comparisons test	Mean Diff.	95.00% CI of diff.	Below threshold?	Summary	Adjusted P Value
	15.9	15.6	15.4	15.5	15.1	15.8	15.3	15	10.6	8.5	5	3.1	3.7	2.4	5.8	8.7		SlSLAH2-K-6 vs. SlSLAH2-K-8	0.008333	0.001579 to 0.01509	Yes	*	0.011
	16	16.5	16.8	15.5	15.9	17	16.1	17	10.5	8.6	5.8	3.2	3.2	2.3	5.8	8.9		SlSLAH2-K-6 vs. WT	0.02233	0.01558 to 0.02909	Yes	***	<.001
	16.7	15.7	16.9	15.3	15.5	16.8	17	15.4	10.8	8.7	5.8	4	3.6	2	6	8.5		SlSLAH2-K-6 vs. Slslah2-cr-2	0.03267	0.02591 to 0.03942	Yes	***	<.001
	15.6	16	17	15.8	15.6	15.5	17	15.4	11	8.7	5.3	3.3	3.8	2.1	5.6	8.7		SlSLAH2-K-6 vs. Slslah2-cr-95	0.03167	0.02491 to 0.03842	Yes	***	<.001
	16.5	15.2	16.8	16.5	16.2	16.2	15.6	16.6	10.5	8.7	5.7	3.6	3.1	2.5	5.5	9		SlSLAH2-K-6 vs. Slwrky37	0.032	0.02525 to 0.03875	Yes	***	<.001
																		SlSLAH2-K-6 vs. Slwrky37+2K-8	0.003333	-0.003421 to 0.01009	No	ns	0.682
	Tukey's multiple comparisons test	Mean Diff.	95.00% CI of diff.	Below threshold?	Summary	Adjusted P Value												SlSLAH2-K-6 vs. Slslah2-cr-2+2K-8	0.003667	-0.003087 to 0.01042	No	ns	0.581
	-Al SlSLAH2-K-6 vs. -Al SlSLAH2-K-8	0.53	-0.1736 to 1.234	No	ns	0.39												SlSLAH2-K-8 vs. WT	0.014	0.007246 to 0.02075	Yes	***	<.001
	-Al SlSLAH2-K-6 vs. -Al WT	-0.4	-1.104 to 0.3036	No	ns	0.83												SlSLAH2-K-8 vs. Slslah2-cr-2	0.02433	0.01758 to 0.03109	Yes	***	<.001
	-Al SlSLAH2-K-6 vs. -Al Slslah2-cr-2	0.36	-0.3436 to 1.064	No	ns	0.92												SlSLAH2-K-8 vs. Slslah2-cr-95	0.02333	0.01658 to 0.03009	Yes	***	<.001
	-Al SlSLAH2-K-6 vs. -Al Slslah2-cr-95	0.14	-0.5636 to 0.8436	No	ns	>0.99												SlSLAH2-K-8 vs. Slwrky37	0.02367	0.01691 to 0.03042	Yes	***	<.001
	-Al SlSLAH2-K-6 vs. -Al Slwrky37	0.07	-0.6336 to 0.7736	No	ns	>0.99												SlSLAH2-K-8 vs. Slwrky37+2K-8	-0.005	-0.01175 to 0.001754	No	ns	0.238
	-Al SlSLAH2-K-6 vs. -Al Slwrky37+2K-8	-0.03	-0.7336 to 0.6736	No	ns	>0.99												SlSLAH2-K-8 vs. Slslah2-cr-2+2K-8	-0.004667	-0.01142 to 0.002087	No	ns	0.308
	-Al SlSLAH2-K-6 vs. -Al Slslah2-cr-2+2K-8	0.15	-0.5536 to 0.8536	No	ns	>0.99												WT vs. Slslah2-cr-2	0.01033	0.003579 to 0.01709	Yes	**	0.001
	-Al SlSLAH2-K-6 vs. +Al SlSLAH2-K-6	5.41	4.706 to 6.114	Yes	***	<0.001												WT vs. Slslah2-cr-95	0.009333	0.002579 to 0.01609	Yes	**	0.004
	-Al SlSLAH2-K-6 vs. +Al SlSLAH2-K-8	7.35	6.646 to 8.054	Yes	***	<0.001												WT vs. Slwrky37	0.009667	0.002913 to 0.01642	Yes	**	0.003
	-Al SlSLAH2-K-6 vs. +Al WT	10.66	9.956 to 11.36	Yes	***	<0.001												WT vs. Slwrky37+2K-8	-0.019	-0.02575 to -0.01225	Yes	***	<.001
	-Al SlSLAH2-K-6 vs. +Al Slslah2-cr-2	12.65	11.95 to 13.35	Yes	***	<0.001												WT vs. Slslah2-cr-2+2K-8	-0.01867	-0.02542 to -0.01191	Yes	***	<.001
	-Al SlSLAH2-K-6 vs. +Al Slslah2-cr-95	12.63	11.93 to 13.33	Yes	***	<0.001												Slslah2-cr-2 vs. Slslah2-cr-95	-0.001	-0.007754 to 0.005754	No	ns	>.999
	-Al SlSLAH2-K-6 vs. +Al Slwrky37	13.88	13.18 to 14.58	Yes	***	<0.001												Slslah2-cr-2 vs. Slwrky37	-0.0006667	-0.007421 to 0.006087	No	ns	>.999
	-Al SlSLAH2-K-6 vs. +Al Slwrky37+2K-8	10.38	9.676 to 11.08	Yes	***	<0.001												Slslah2-cr-2 vs. Slwrky37+2K-8	-0.02933	-0.03609 to -0.02258	Yes	***	<.001
	-Al SlSLAH2-K-6 vs. +Al Slslah2-cr-2+2K-8	7.34	6.636 to 8.044	Yes	***	<0.001												Slslah2-cr-2 vs. Slslah2-cr-2+2K-8	-0.029	-0.03575 to -0.02225	Yes	***	<.001
	-Al SlSLAH2-K-8 vs. -Al WT	-0.93	-1.634 to -0.2264	Yes	***	<0.001												Slslah2-cr-95 vs. Slwrky37	0.0003333	-0.006421 to 0.007087	No	ns	>.999
	-Al SlSLAH2-K-8 vs. -Al Slslah2-cr-2	-0.17	-0.8736 to 0.5336	No	ns	>0.99												Slslah2-cr-95 vs. Slwrky37+2K-8	-0.02833	-0.03509 to -0.02158	Yes	***	<.001
	-Al SlSLAH2-K-8 vs. -Al Slslah2-cr-95	-0.39	-1.094 to 0.3136	No	ns	0.86												Slslah2-cr-95 vs. Slslah2-cr-2+2K-8	-0.028	-0.03475 to -0.02125	Yes	***	<.001
	-Al SlSLAH2-K-8 vs. -Al Slwrky37	-0.46	-1.164 to 0.2436	No	ns	0.64												Slwrky37 vs. Slwrky37+2K-8	-0.02867	-0.03542 to -0.02191	Yes	***	<.001
	-Al SlSLAH2-K-8 vs. -Al Slwrky37+2K-8	-0.56	-1.264 to 0.1436	No	ns	0.3												Slwrky37 vs. Slslah2-cr-2+2K-8	-0.02833	-0.03509 to -0.02158	Yes	***	<.001
	-Al SlSLAH2-K-8 vs. -Al Slslah2-cr-2+2K-8	-0.38	-1.084 to 0.3236	No	ns	0.88												Slwrky37+2K-8 vs. Slslah2-cr-2+2K-8	0.0003333	-0.006421 to 0.007087	No	ns	>.999
	-Al SlSLAH2-K-8 vs. +Al SlSLAH2-K-6	4.88	4.176 to 5.584	Yes	***	<0.001
	-Al SlSLAH2-K-8 vs. +Al SlSLAH2-K-8	6.82	6.116 to 7.524	Yes	***	<0.001
	-Al SlSLAH2-K-8 vs. +Al WT	10.13	9.426 to 10.83	Yes	***	<0.001
	-Al SlSLAH2-K-8 vs. +Al Slslah2-cr-2	12.12	11.42 to 12.82	Yes	***	<0.001
	-Al SlSLAH2-K-8 vs. +Al Slslah2-cr-95	12.1	11.40 to 12.80	Yes	***	<0.001
	-Al SlSLAH2-K-8 vs. +Al Slwrky37	13.35	12.65 to 14.05	Yes	***	<0.001
	-Al SlSLAH2-K-8 vs. +Al Slwrky37+2K-8	9.85	9.146 to 10.55	Yes	***	<0.001
	-Al SlSLAH2-K-8 vs. +Al Slslah2-cr-2+2K-8	6.81	6.106 to 7.514	Yes	***	<0.001
	-Al WT vs. -Al Slslah2-cr-2	0.76	0.05644 to 1.464	Yes	*	0.02
	-Al WT vs. -Al Slslah2-cr-95	0.54	-0.1636 to 1.244	No	ns	0.36
	-Al WT vs. -Al Slwrky37	0.47	-0.2336 to 1.174	No	ns	0.6
	-Al WT vs. -Al Slwrky37+2K-8	0.37	-0.3336 to 1.074	No	ns	0.9
	-Al WT vs. -Al Slslah2-cr-2+2K-8	0.55	-0.1536 to 1.254	No	ns	0.32
	-Al WT vs. +Al SlSLAH2-K-6	5.81	5.106 to 6.514	Yes	***	<0.001
	-Al WT vs. +Al SlSLAH2-K-8	7.75	7.046 to 8.454	Yes	***	<0.001
	-Al WT vs. +Al WT	11.06	10.36 to 11.76	Yes	***	<0.001
	-Al WT vs. +Al Slslah2-cr-2	13.05	12.35 to 13.75	Yes	***	<0.001
	-Al WT vs. +Al Slslah2-cr-95	13.03	12.33 to 13.73	Yes	***	<0.001
	-Al WT vs. +Al Slwrky37	14.28	13.58 to 14.98	Yes	***	<0.001
	-Al WT vs. +Al Slwrky37+2K-8	10.78	10.08 to 11.48	Yes	***	<0.001
	-Al WT vs. +Al Slslah2-cr-2+2K-8	7.74	7.036 to 8.444	Yes	***	<0.001
	-Al Slslah2-cr-2 vs. -Al Slslah2-cr-95	-0.22	-0.9236 to 0.4836	No	ns	>0.99
	-Al Slslah2-cr-2 vs. -Al Slwrky37	-0.29	-0.9936 to 0.4136	No	ns	0.99
	-Al Slslah2-cr-2 vs. -Al Slwrky37+2K-8	-0.39	-1.094 to 0.3136	No	ns	0.86
	-Al Slslah2-cr-2 vs. -Al Slslah2-cr-2+2K-8	-0.21	-0.9136 to 0.4936	No	ns	>0.99
	-Al Slslah2-cr-2 vs. +Al SlSLAH2-K-6	5.05	4.346 to 5.754	Yes	***	<0.001
	-Al Slslah2-cr-2 vs. +Al SlSLAH2-K-8	6.99	6.286 to 7.694	Yes	***	<0.001
	-Al Slslah2-cr-2 vs. +Al WT	10.3	9.596 to 11.00	Yes	***	<0.001
	-Al Slslah2-cr-2 vs. +Al Slslah2-cr-2	12.29	11.59 to 12.99	Yes	***	<0.001
	-Al Slslah2-cr-2 vs. +Al Slslah2-cr-95	12.27	11.57 to 12.97	Yes	***	<0.001
	-Al Slslah2-cr-2 vs. +Al Slwrky37	13.52	12.82 to 14.22	Yes	***	<0.001
	-Al Slslah2-cr-2 vs. +Al Slwrky37+2K-8	10.02	9.316 to 10.72	Yes	***	<0.001
	-Al Slslah2-cr-2 vs. +Al Slslah2-cr-2+2K-8	6.98	6.276 to 7.684	Yes	***	<0.001
	-Al Slslah2-cr-95 vs. -Al Slwrky37	-0.07	-0.7736 to 0.6336	No	ns	>0.99
	-Al Slslah2-cr-95 vs. -Al Slwrky37+2K-8	-0.17	-0.8736 to 0.5336	No	ns	>0.99
	-Al Slslah2-cr-95 vs. -Al Slslah2-cr-2+2K-8	0.01	-0.6936 to 0.7136	No	ns	>0.99
	-Al Slslah2-cr-95 vs. +Al SlSLAH2-K-6	5.27	4.566 to 5.974	Yes	***	<0.001
	-Al Slslah2-cr-95 vs. +Al SlSLAH2-K-8	7.21	6.506 to 7.914	Yes	***	<0.001
	-Al Slslah2-cr-95 vs. +Al WT	10.52	9.816 to 11.22	Yes	***	<0.001
	-Al Slslah2-cr-95 vs. +Al Slslah2-cr-2	12.51	11.81 to 13.21	Yes	***	<0.001
	-Al Slslah2-cr-95 vs. +Al Slslah2-cr-95	12.49	11.79 to 13.19	Yes	***	<0.001
	-Al Slslah2-cr-95 vs. +Al Slwrky37	13.74	13.04 to 14.44	Yes	***	<0.001
	-Al Slslah2-cr-95 vs. +Al Slwrky37+2K-8	10.24	9.536 to 10.94	Yes	***	<0.001
	-Al Slslah2-cr-95 vs. +Al Slslah2-cr-2+2K-8	7.2	6.496 to 7.904	Yes	***	<0.001
	-Al Slwrky37 vs. -Al Slwrky37+2K-8	-0.1	-0.8036 to 0.6036	No	ns	>0.99
	-Al Slwrky37 vs. -Al Slslah2-cr-2+2K-8	0.08	-0.6236 to 0.7836	No	ns	>0.99
	-Al Slwrky37 vs. +Al SlSLAH2-K-6	5.34	4.636 to 6.044	Yes	***	<0.001
	-Al Slwrky37 vs. +Al SlSLAH2-K-8	7.28	6.576 to 7.984	Yes	***	<0.001
	-Al Slwrky37 vs. +Al WT	10.59	9.886 to 11.29	Yes	***	<0.001
	-Al Slwrky37 vs. +Al Slslah2-cr-2	12.58	11.88 to 13.28	Yes	***	<0.001
	-Al Slwrky37 vs. +Al Slslah2-cr-95	12.56	11.86 to 13.26	Yes	***	<0.001
	-Al Slwrky37 vs. +Al Slwrky37	13.81	13.11 to 14.51	Yes	***	<0.001
	-Al Slwrky37 vs. +Al Slwrky37+2K-8	10.31	9.606 to 11.01	Yes	***	<0.001
	-Al Slwrky37 vs. +Al Slslah2-cr-2+2K-8	7.27	6.566 to 7.974	Yes	***	<0.001
	-Al Slwrky37+2K-8 vs. -Al Slslah2-cr-2+2K-8	0.18	-0.5236 to 0.8836	No	ns	>0.99
	-Al Slwrky37+2K-8 vs. +Al SlSLAH2-K-6	5.44	4.736 to 6.144	Yes	***	<0.001
	-Al Slwrky37+2K-8 vs. +Al SlSLAH2-K-8	7.38	6.676 to 8.084	Yes	***	<0.001
	-Al Slwrky37+2K-8 vs. +Al WT	10.69	9.986 to 11.39	Yes	***	<0.001
	-Al Slwrky37+2K-8 vs. +Al Slslah2-cr-2	12.68	11.98 to 13.38	Yes	***	<0.001
	-Al Slwrky37+2K-8 vs. +Al Slslah2-cr-95	12.66	11.96 to 13.36	Yes	***	<0.001
	-Al Slwrky37+2K-8 vs. +Al Slwrky37	13.91	13.21 to 14.61	Yes	***	<0.001
	-Al Slwrky37+2K-8 vs. +Al Slwrky37+2K-8	10.41	9.706 to 11.11	Yes	***	<0.001
	-Al Slwrky37+2K-8 vs. +Al Slslah2-cr-2+2K-8	7.37	6.666 to 8.074	Yes	***	<0.001
	-Al Slslah2-cr-2+2K-8 vs. +Al SlSLAH2-K-6	5.26	4.556 to 5.964	Yes	***	<0.001
	-Al Slslah2-cr-2+2K-8 vs. +Al SlSLAH2-K-8	7.2	6.496 to 7.904	Yes	***	<0.001
	-Al Slslah2-cr-2+2K-8 vs. +Al WT	10.51	9.806 to 11.21	Yes	***	<0.001
	-Al Slslah2-cr-2+2K-8 vs. +Al Slslah2-cr-2	12.5	11.80 to 13.20	Yes	***	<0.001
	-Al Slslah2-cr-2+2K-8 vs. +Al Slslah2-cr-95	12.48	11.78 to 13.18	Yes	***	<0.001
	-Al Slslah2-cr-2+2K-8 vs. +Al Slwrky37	13.73	13.03 to 14.43	Yes	***	<0.001
	-Al Slslah2-cr-2+2K-8 vs. +Al Slwrky37+2K-8	10.23	9.526 to 10.93	Yes	***	<0.001
	-Al Slslah2-cr-2+2K-8 vs. +Al Slslah2-cr-2+2K-8	7.19	6.486 to 7.894	Yes	***	<0.001
	+Al SlSLAH2-K-6 vs. +Al SlSLAH2-K-8	1.94	1.236 to 2.644	Yes	***	<0.001
	+Al SlSLAH2-K-6 vs. +Al WT	5.25	4.546 to 5.954	Yes	***	<0.001
	+Al SlSLAH2-K-6 vs. +Al Slslah2-cr-2	7.24	6.536 to 7.944	Yes	***	<0.001
	+Al SlSLAH2-K-6 vs. +Al Slslah2-cr-95	7.22	6.516 to 7.924	Yes	***	<0.001
	+Al SlSLAH2-K-6 vs. +Al Slwrky37	8.47	7.766 to 9.174	Yes	***	<0.001
	+Al SlSLAH2-K-6 vs. +Al Slwrky37+2K-8	4.97	4.266 to 5.674	Yes	***	<0.001
	+Al SlSLAH2-K-6 vs. +Al Slslah2-cr-2+2K-8	1.93	1.226 to 2.634	Yes	***	<0.001
	+Al SlSLAH2-K-8 vs. +Al WT	3.31	2.606 to 4.014	Yes	***	<0.001
	+Al SlSLAH2-K-8 vs. +Al Slslah2-cr-2	5.3	4.596 to 6.004	Yes	***	<0.001
	+Al SlSLAH2-K-8 vs. +Al Slslah2-cr-95	5.28	4.576 to 5.984	Yes	***	<0.001
	+Al SlSLAH2-K-8 vs. +Al Slwrky37	6.53	5.826 to 7.234	Yes	***	<0.001
	+Al SlSLAH2-K-8 vs. +Al Slwrky37+2K-8	3.03	2.326 to 3.734	Yes	***	<0.001
	+Al SlSLAH2-K-8 vs. +Al Slslah2-cr-2+2K-8	-0.01	-0.7136 to 0.6936	No	ns	>0.99
	+Al WT vs. +Al Slslah2-cr-2	1.99	1.286 to 2.694	Yes	***	<0.001
	+Al WT vs. +Al Slslah2-cr-95	1.97	1.266 to 2.674	Yes	***	<0.001
	+Al WT vs. +Al Slwrky37	3.22	2.516 to 3.924	Yes	***	<0.001
	+Al WT vs. +Al Slwrky37+2K-8	-0.28	-0.9836 to 0.4236	No	ns	>0.99
	+Al WT vs. +Al Slslah2-cr-2+2K-8	-3.32	-4.024 to -2.616	Yes	***	<0.001
	+Al Slslah2-cr-2 vs. +Al Slslah2-cr-95	-0.02	-0.7236 to 0.6836	No	ns	>0.99
	+Al Slslah2-cr-2 vs. +Al Slwrky37	1.23	0.5264 to 1.934	Yes	***	<0.001
	+Al Slslah2-cr-2 vs. +Al Slwrky37+2K-8	-2.27	-2.974 to -1.566	Yes	***	<0.001
	+Al Slslah2-cr-2 vs. +Al Slslah2-cr-2+2K-8	-5.31	-6.014 to -4.606	Yes	***	<0.001
	+Al Slslah2-cr-95 vs. +Al Slwrky37	1.25	0.5464 to 1.954	Yes	***	<0.001
	+Al Slslah2-cr-95 vs. +Al Slwrky37+2K-8	-2.25	-2.954 to -1.546	Yes	***	<0.001
	+Al Slslah2-cr-95 vs. +Al Slslah2-cr-2+2K-8	-5.29	-5.994 to -4.586	Yes	***	<0.001
	+Al Slwrky37 vs. +Al Slwrky37+2K-8	-3.5	-4.204 to -2.796	Yes	***	<0.001
	+Al Slwrky37 vs. +Al Slslah2-cr-2+2K-8	-6.54	-7.244 to -5.836	Yes	***	<0.001
	+Al Slwrky37+2K-8 vs. +Al Slslah2-cr-2+2K-8	-3.04	-3.744 to -2.336	Yes	***	<0.001

## Sheet: Figure 5
Figure 5b
		SlUBI Ct					SlCDPK21 Ct					Normalized Ratio				Tukey's multiple comparisons test	Mean Diff.	95.00% CI of diff.	Below threshold?	Summary	Adjusted P Value
	0 h	18.695	19.157	18.689		0 h	17.809	17.595	17.899		0 h	0.874	1.397	0.818		0 h vs. 3 h	-3.619	-4.506 to -2.731	Yes	***	<0.0001
	3 h	17.994	18.259	18.134		3 h	14.739	14.804	14.969		3 h	4.514	5.188	4.243		0 h vs. 6 h	-6.466	-7.353 to -5.578	Yes	***	<0.0001
	6 h	19.209	18.92	18.926		6 h	15.143	15.023	14.936		6 h	7.923	7.046	7.517		0 h vs. 9 h	0.4	-0.4877 to 1.288	No	ns	0.5941
	9 h	17.45	17.306	17.559		9 h	17.18	16.956	16.961		9 h	0.57	0.603	0.716		0 h vs. 12 h	0.4203	-0.4673 to 1.308	No	ns	0.5519
	12 h	18.231	17.988	18.269		12 h	17.74	17.896	17.791		12 h	0.665	0.504	0.659		3 h vs. 6 h	-2.847	-3.735 to -1.959	Yes	***	<0.0001
																3 h vs. 9 h	4.019	3.131 to 4.906	Yes	***	<0.0001
																3 h vs. 12 h	4.039	3.151 to 4.927	Yes	***	<0.0001
																6 h vs. 9 h	6.866	5.978 to 7.753	Yes	***	<0.0001
Figure 5a																6 h vs. 12 h	6.886	5.998 to 7.774	Yes	***	<0.0001
																9 h vs. 12 h	0.02033	-0.8673 to 0.9080	No	ns	>0.9999
Figure 5c
Figure 5d

## Sheet: Figure 6
	Figure 6e																	Tukey's multiple comparisons test	Mean Diff.	95.00% CI of diff.	Below threshold?	Summary	Adjusted P Value
	SlCDPK21-OE-1			SlCDPK21-OE-5			WT			Slcdpk21-cr-1			Slcdpk21-cr-4					SlCDPK21-OE-1 vs. SlCDPK21-OE-5	-0.001333	-0.007805 to 0.005138	No	ns	0.96
	0.052	0.054	0.051	0.051	0.054	0.056	0.042	0.046	0.047	0.03	0.026	0.025	0.022	0.02	0.025			SlCDPK21-OE-1 vs. WT	0.007333	0.0008618 to 0.01380	Yes	*	0.03
																		SlCDPK21-OE-1 vs. Slcdpk21-cr-1	0.02533	0.01886 to 0.03180	Yes	***	<0.001
																		SlCDPK21-OE-1 vs. Slcdpk21-cr-4	0.03	0.02353 to 0.03647	Yes	***	<0.001
Figure 6a																		SlCDPK21-OE-5 vs. WT	0.008667	0.002195 to 0.01514	Yes	**	0.009
																		SlCDPK21-OE-5 vs. Slcdpk21-cr-1	0.02667	0.02020 to 0.03314	Yes	***	<0.001
																		SlCDPK21-OE-5 vs. Slcdpk21-cr-4	0.03133	0.02486 to 0.03780	Yes	***	<0.001
																		WT vs. Slcdpk21-cr-1	0.018	0.01153 to 0.02447	Yes	***	<0.001
																		WT vs. Slcdpk21-cr-4	0.02267	0.01620 to 0.02914	Yes	***	<0.001
																		Slcdpk21-cr-1 vs. Slcdpk21-cr-4	0.004667	-0.001805 to 0.01114	No	ns	0.2
Figure 6b
Figure 6c
Figure 6f

## Sheet: Figure 7
Figure 7a																							Figure 7e
		SlUBI Ct					SlPP2C72 Ct					Normalized Ratio				Tukey's multiple comparisons test	Mean Diff.	95.00% CI of diff.	Below threshold?	Summary	Adjusted P Value			SlPP2C72-OE-1			SlPP2C72-OE-2			WT			Slpp2c72-cr-1			Slpp2c72-cr-3
	0 h	18.695	19.157	18.689		0 h	22.246	22.273	22.385		0 h	0.932	1.261	0.843		0 h vs. 3 h	0.2373	-0.1089 to 0.5836	No	ns	0.2356			0.037	0.041	0.036	0.035	0.036	0.04	0.051	0.047	0.048	0.058	0.055	0.056	0.06	0.059	0.055
	3 h	17.994	18.259	18.134		3 h	21.886	21.95	22.015		3 h	0.736	0.846	0.742		0 h vs. 6 h	0.507	0.1608 to 0.8532	Yes	**	0.0049
	6 h	19.209	18.92	18.926		6 h	23.933	23.135	23.339		6 h	0.414	0.588	0.513		0 h vs. 9 h	0.7437	0.3974 to 1.090	Yes	***	0.0003			Tukey's multiple comparisons test	Mean Diff.	95.00% CI of diff.	Below threshold?	Summary	Adjusted P Value
	9 h	17.45	17.306	17.559		9 h	23.009	22.64	22.736		9 h	0.232	0.271	0.302		0 h vs. 12 h	0.3217	-0.02456 to 0.6679	No	ns	0.0718			SlPP2C72-OE-1 vs. SlPP2C72-OE-2	0.001	-0.005321 to 0.007321	No	ns	0.98
	12 h	18.231	17.988	18.269		12 h	22.097	22.376	22.042		12 h	0.75	0.522	0.799		3 h vs. 6 h	0.2697	-0.07656 to 0.6159	No	ns	0.1517			SlPP2C72-OE-1 vs. WT	-0.01067	-0.01699 to -0.004346	Yes	**	0.002
																3 h vs. 9 h	0.5063	0.1601 to 0.8526	Yes	**	0.005			SlPP2C72-OE-1 vs. Slpp2c72-cr-1	-0.01833	-0.02465 to -0.01201	Yes	***	<0.001
																3 h vs. 12 h	0.08433	-0.2619 to 0.4306	No	ns	0.9243			SlPP2C72-OE-1 vs. Slpp2c72-cr-3	-0.02	-0.02632 to -0.01368	Yes	***	<0.001
																6 h vs. 9 h	0.2367	-0.1096 to 0.5829	No	ns	0.2377			SlPP2C72-OE-2 vs. WT	-0.01167	-0.01799 to -0.005346	Yes	***	<0.001
Figure 7b																6 h vs. 12 h	-0.1853	-0.5316 to 0.1609	No	ns	0.4431			SlPP2C72-OE-2 vs. Slpp2c72-cr-1	-0.01933	-0.02565 to -0.01301	Yes	***	<0.001
																9 h vs. 12 h	-0.422	-0.7682 to -0.07577	Yes	*	0.0164			SlPP2C72-OE-2 vs. Slpp2c72-cr-3	-0.021	-0.02732 to -0.01468	Yes	***	<0.001
																								WT vs. Slpp2c72-cr-1	-0.007667	-0.01399 to -0.001346	Yes	*	0.02
																								WT vs. Slpp2c72-cr-3	-0.009333	-0.01565 to -0.003012	Yes	**	0.005
																								Slpp2c72-cr-1 vs. Slpp2c72-cr-3	-0.001667	-0.007988 to 0.004654	No	ns	0.9
Figure 7c
Figure 7f

## Sheet: Figure 8
Figure 8a								Figure 8c								Figure 8d
	CK+SlPP2C72-FLAG			Al+SlPP2C72-FLAG				GFP+SlPP2C72-FLAG			SlCDPK21-GFP+SlPP2C72-FLAG					SlPP2C72-OE-1	SlPP2C72-OE-1/Slcdpk21-cr-1	SlPP2C72-OE-1	SlPP2C72-OE-1/Slcdpk21-cr-1
	15.96	20.73	17.04	9.69	11.82	10.59		18.16	17.73	19.88	14.17	15.46	14.25			18.36	16.41	7.29	12.59
																17.16	19.08	8.16	13.98
	Unpaired t test							Unpaired t test								16.17	17.46	9.03	13.83
	P value	0.01						P value	0.007
	P value summary	*						P value summary	**							Tukey's multiple comparisons test	Mean Diff.	95.00% CI of diff.	Below threshold?	Summary	Adjusted P Value
	Significantly different (P < 0.05)?	Yes						Significantly different (P < 0.05)?	Yes							SlPP2C72-OE-1 vs. SlPP2C72-OE-1/Slcdpk21-cr-1	-0.42	-3.147 to 2.307	No	ns	0.9584
	One- or two-tailed P value?	Two-tailed						One- or two-tailed P value?	Two-tailed							SlPP2C72-OE-1 vs. SlPP2C72-OE-1	9.07	6.343 to 11.80	Yes	***	<0.0001
	t, df	t=4.591, df=4						t, df	t=5.093, df=4							SlPP2C72-OE-1 vs. SlPP2C72-OE-1/Slcdpk21-cr-1	3.763	1.036 to 6.490	Yes	**	0.0096
																SlPP2C72-OE-1/Slcdpk21-cr-1 vs. SlPP2C72-OE-1	9.49	6.763 to 12.22	Yes	***	<0.0001
																SlPP2C72-OE-1/Slcdpk21-cr-1 vs. SlPP2C72-OE-1/Slcdpk21-cr-1	4.183	1.456 to 6.910	Yes	**	0.0051
																SlPP2C72-OE-1 vs. SlPP2C72-OE-1/Slcdpk21-cr-1	-5.307	-8.034 to -2.580	Yes	**	0.0011
Figure 8b
Figure 8e
Figure 8f
Figure 8g
Figure 8h
Figure 8i

## Sheet: Supplementary Figure
Figure S1a
	SlUBI Ct
0 h	18.695	19.157	18.689
3 h	17.994	18.259	18.134
6 h	19.209	18.92	18.926
9 h	17.45	17.306	17.559
12 h	18.231	17.988	18.269
	SlALMT1 Ct			Normalized Ratio
0 h	21.316	21.539	21.46	1.00618		Dunnett's multiple comparisons test	Mean Diff.	95.00% CI of diff.	Below threshold?	Summary	Adjusted P Value
3 h	23.559	24.372	22.259	0.186545		0 h vs. 3 h	0.8197	0.5349 to 1.104	Yes	***	<.001
6 h	24.554	24.633	24.654	0.125603		0 h vs. 6 h	0.8803	0.5955 to 1.165	Yes	***	<.001
9 h	21.716	22.201	22.138	0.255933		0 h vs. 9 h	0.75	0.4652 to 1.035	Yes	***	<.001
12 h	22.009	23.751	23.464	0.238288		0 h vs. 12 h	0.7677	0.4829 to 1.052	Yes	***	<.001
	SlALMT2 Ct			Normalized Ratio
0 h	23.092	23.362	23.327	1.00735		Dunnett's multiple comparisons test	Mean Diff.	95.00% CI of diff.	Below threshold?	Summary	Adjusted P Value
3 h	24.218	24.194	23.311	0.407422		0 h vs. 3 h	0.6	0.2539 to 0.9461	Yes	**	0.002
6 h	23.681	23.698	24.333	0.746184		0 h vs. 6 h	0.261	-0.08511 to 0.6071	No	ns	0.156
9 h	23.082	23.105	23.205	0.412488		0 h vs. 9 h	0.595	0.2489 to 0.9411	Yes	**	0.002
12 h	24.716	24.07	24.062	0.312185		0 h vs. 12 h	0.6953	0.3492 to 1.041	Yes	***	<.001
	SlALMT3 Ct			Normalized Ratio
0 h	15.553	15.591	15.177	1.01322		Dunnett's multiple comparisons test	Mean Diff.	95.00% CI of diff.	Below threshold?	Summary	Adjusted P Value
3 h	17.068	16.545	17.371	0.217204		0 h vs. 3 h	0.796	0.5715 to 1.020	Yes	***	<.001
6 h	16.28	15.733	16.207	0.736004		0 h vs. 6 h	0.277	0.05254 to 0.5015	Yes	*	0.017
9 h	19.062	18.462	18.779	0.0380547		0 h vs. 9 h	0.975	0.7505 to 1.199	Yes	***	<.001
12 h	20.54	19.647	20.806	0.0218117		0 h vs. 12 h	0.9917	0.7672 to 1.216	Yes	***	<.001
	SlALMT4 Ct			Normalized Ratio
0 h	24.402	24.394	24.35	1.01109		Dunnett's multiple comparisons test	Mean Diff.	95.00% CI of diff.	Below threshold?	Summary	Adjusted P Value
3 h	24.291	24.686	24.318	0.58874		0 h vs. 3 h	0.422	0.09813 to 0.7459	Yes	*	0.012
6 h	24.686	24.672	24.096	1.06296		0 h vs. 6 h	-0.05233	-0.3762 to 0.2715	No	ns	0.969
9 h	22.966	22.866	23.187	0.977717		0 h vs. 9 h	0.03333	-0.2905 to 0.3572	No	ns	0.994
12 h	24.293	24.281	24.183	0.684908		0 h vs. 12 h	0.3263	0.002463 to 0.6502	Yes	*	0.048
	SlALMT5 Ct			Normalized Ratio
0 h	15.078	15.782	15.022	1.00327		Dunnett's multiple comparisons test	Mean Diff.	95.00% CI of diff.	Below threshold?	Summary	Adjusted P Value
3 h	16.382	15.514	15.196	0.494468		0 h vs. 3 h	0.5093	0.2272 to 0.7915	Yes	**	0.001
6 h	18.32	18.564	18.396	0.129878		0 h vs. 6 h	0.8737	0.5915 to 1.156	Yes	***	<.001
9 h	15.869	15.383	16.488	0.252131		0 h vs. 9 h	0.7513	0.4692 to 1.033	Yes	***	<.001
12 h	16.888	15.882	17.387	0.246459		0 h vs. 12 h	0.757	0.4748 to 1.039	Yes	***	<.001
	SlALMT6 Ct			Normalized Ratio
0 h	23.588	23.99	23.899	1.00391		Dunnett's multiple comparisons test	Mean Diff.	95.00% CI of diff.	Below threshold?	Summary	Adjusted P Value
3 h	23.752	23.305	23.482	0.768447		0 h vs. 3 h	0.2357	-0.1164 to 0.5877	No	ns	0.227
6 h	23.925	23.711	23.848	1.12348		0 h vs. 6 h	-0.12	-0.4721 to 0.2321	No	ns	0.728
9 h	24.248	24.57	23.742	0.306628		0 h vs. 9 h	0.697	0.3449 to 1.049	Yes	***	<.001
12 h	23.815	24.773	24.727	0.432877		0 h vs. 12 h	0.571	0.2189 to 0.9231	Yes	**	0.003
	SlALMT7 Ct			Normalized Ratio
0 h	18.977	19.319	18.196	1.02919		Dunnett's multiple comparisons test	Mean Diff.	95.00% CI of diff.	Below threshold?	Summary	Adjusted P Value
3 h	21.242	21.436	21.399	0.105342		0 h vs. 3 h	0.924	0.5893 to 1.259	Yes	***	<.001
6 h	19.392	19.197	19.209	0.832921		0 h vs. 6 h	0.196	-0.1387 to 0.5307	No	ns	0.321
9 h	21.549	21.464	21.377	0.0610239		0 h vs. 9 h	0.9683	0.6336 to 1.303	Yes	***	<.001
12 h	21.598	21.26	21.394	0.103789		0 h vs. 12 h	0.9257	0.5909 to 1.260	Yes	***	<.001
	SlALMT8 Ct			Normalized Ratio
0 h	24.984	24.972	25.181	1.01405		Dunnett's multiple comparisons test	Mean Diff.	95.00% CI of diff.	Below threshold?	Summary	Adjusted P Value
3 h	24.901	24.683	24.515	0.778193		0 h vs. 3 h	0.2363	-0.1377 to 0.6104	No	ns	0.265
6 h	25.917	25.048	25.28	0.878095		0 h vs. 6 h	0.1363	-0.2377 to 0.5104	No	ns	0.685
9 h	24.432	24.606	24.849	0.502349		0 h vs. 9 h	0.512	0.1380 to 0.8860	Yes	**	0.009
12 h	25.033	25.092	25.055	0.61564		0 h vs. 12 h	0.3987	0.02462 to 0.7727	Yes	*	0.037
	SlALMT9 Ct			Normalized Ratio
0 h	23.171	24.068	22.983	1.00851		Dunnett's multiple comparisons test	Mean Diff.	95.00% CI of diff.	Below threshold?	Summary	Adjusted P Value
3 h	24.326	24.203	24.18	0.341929		0 h vs. 3 h	0.6667	0.3665 to 0.9669	Yes	***	<.001
6 h	24.024	24.098	24.03	0.720154		0 h vs. 6 h	0.289	-0.01121 to 0.5892	No	ns	0.06
9 h	22.947	23.361	23.41	0.425552		0 h vs. 9 h	0.5833	0.2831 to 0.8835	Yes	***	<.001
12 h	23.454	23.636	23.281	0.606714		0 h vs. 12 h	0.4023	0.1021 to 0.7025	Yes	*	0.01
	SlALMT10 Ct			Normalized Ratio
0 h	23.389	24.584	23.53	1.01803		Dunnett's multiple comparisons test	Mean Diff.	95.00% CI of diff.	Below threshold?	Summary	Adjusted P Value
3 h	28.333	28.518	29.44	0.0208565		0 h vs. 3 h	0.9973	0.6465 to 1.348	Yes	***	<.001
6 h	24.541	24.88	25.169	0.568963		0 h vs. 6 h	0.449	0.09812 to 0.7999	Yes	*	0.013
9 h	24.374	24.789	24.16	0.253802		0 h vs. 9 h	0.7643	0.4135 to 1.115	Yes	***	<.001
12 h	24.18	24.266	24.625	0.434311		0 h vs. 12 h	0.5837	0.2328 to 0.9345	Yes	**	0.002
	SlALMT11 Ct			Normalized Ratio
0 h	17.985	18.35	18.066	1.00378		Dunnett's multiple comparisons test	Mean Diff.	95.00% CI of diff.	Below threshold?	Summary	Adjusted P Value
3 h	19.061	19.748	20.027	0.224686		0 h vs. 3 h	0.779	0.6615 to 0.8965	Yes	***	<.001
6 h	24.445	24.043	24.247	0.0163526		0 h vs. 6 h	0.9877	0.8701 to 1.105	Yes	***	<.001
9 h	19.304	18.926	19.162	0.1897		0 h vs. 9 h	0.8143	0.6968 to 0.9319	Yes	***	<.001
12 h	17.871	17.786	18.157	0.716191		0 h vs. 12 h	0.2877	0.1701 to 0.4052	Yes	***	<.001
	SlALMT12 Ct			Normalized Ratio
0 h	24.757	24.586	24.707	1.01692		Dunnett's multiple comparisons test	Mean Diff.	95.00% CI of diff.	Below threshold?	Summary	Adjusted P Value
3 h	24.88	24.915	24.808	0.533993		0 h vs. 3 h	0.483	0.1616 to 0.8044	Yes	**	0.005
6 h	24.698	24.606	24.675	1.14318		0 h vs. 6 h	-0.1263	-0.4477 to 0.1951	No	ns	0.632
9 h	23.983	23.985	23.941	0.617116		0 h vs. 9 h	0.4	0.07859 to 0.7214	Yes	*	0.016
12 h	24.482	24.308	24.335	0.769304		0 h vs. 12 h	0.2477	-0.07374 to 0.5691	No	ns	0.145
	SlALMT13 Ct			Normalized Ratio
0 h	22.48	22.149	22.282	1.02403		Dunnett's multiple comparisons test	Mean Diff.	95.00% CI of diff.	Below threshold?	Summary	Adjusted P Value
3 h	22.839	22.816	23.137	0.395107		0 h vs. 3 h	0.6293	0.2896 to 0.9691	Yes	**	0.001
6 h	23.834	23.872	23.828	0.387148		0 h vs. 6 h	0.637	0.2972 to 0.9768	Yes	**	0.001
9 h	23.404	23.218	23.584	0.175205		0 h vs. 9 h	0.849	0.5092 to 1.189	Yes	***	<.001
12 h	22.938	22.958	23.346	0.363615		0 h vs. 12 h	0.6607	0.3209 to 1.000	Yes	***	<.001
	SlALMT14 Ct			Normalized Ratio
0 h	22.136	22.287	22.171	1.00615		Dunnett's multiple comparisons test	Mean Diff.	95.00% CI of diff.	Below threshold?	Summary	Adjusted P Value
3 h	22.661	22.685	22.623	0.443631		0 h vs. 3 h	0.5627	0.3614 to 0.7639	Yes	***	<.001
6 h	22.492	22.467	22.448	0.936411		0 h vs. 6 h	0.07	-0.1312 to 0.2712	No	ns	0.715
9 h	23.144	23.169	23.121	0.196127		0 h vs. 9 h	0.8103	0.6091 to 1.012	Yes	***	<.001
12 h	22.569	22.714	22.541	0.472824		0 h vs. 12 h	0.5333	0.3321 to 0.7346	Yes	***	<.001
	SlALMT15 Ct			Normalized Ratio
0 h	23.764	23.766	23.892	1.01607		Dunnett's multiple comparisons test	Mean Diff.	95.00% CI of diff.	Below threshold?	Summary	Adjusted P Value
3 h	23.576	23.71	23.776	0.661715		0 h vs. 3 h	0.354	-0.006061 to 0.7141	No	ns	0.054
6 h	23.947	23.991	23.99	1.00766		0 h vs. 6 h	0.008	-0.3521 to 0.3681	No	ns	>.999
9 h	22.656	22.728	22.727	0.811618		0 h vs. 9 h	0.2043	-0.1557 to 0.5644	No	ns	0.344
12 h	22.856	23.138	23.083	1.08175		0 h vs. 12 h	-0.06567	-0.4257 to 0.2944	No	ns	0.954
	SlALMT16 Ct			Normalized Ratio
0 h	24.487	24.481	24.713	1.02085		Dunnett's multiple comparisons test	Mean Diff.	95.00% CI of diff.	Below threshold?	Summary	Adjusted P Value
3 h	24.739	24.688	24.756	0.543448		0 h vs. 3 h	0.477	0.1479 to 0.8061	Yes	**	0.006
6 h	24.967	24.942	24.802	0.890029		0 h vs. 6 h	0.13	-0.1991 to 0.4591	No	ns	0.628
9 h	23.998	24.161	24.037	0.533901		0 h vs. 9 h	0.4867	0.1575 to 0.8158	Yes	**	0.005
12 h	24.174	24.403	24.41	0.737024		0 h vs. 12 h	0.2833	-0.04580 to 0.6125	No	ns	0.096
Figure S2a											Figure S2b											Figure S2c											Figure S2d											Figure S2e
	Ct							Normalized Ratio				Ct							Normalized Ratio				Ct							Normalized Ratio				Ct							Normalized Ratio				Ct
	0 h			9 h				0 h	9 h			0 h			9 h				0 h	9 h			0 h			9 h				0 h	9 h			0 h			9 h				0 h	9 h			0 h			9 h
SlUBI	18.503	18.92	18.589	17.688	17.584	17.688					SlUBI	17.8035	17.743	18.0164	17.3972	17.539	17.4194					SlUBI	15.687	15.404	15.316	16.782	16.265	16.195					SlUBI	18.721	18.204	18.301	17.855	17.766	17.705					SlUBI	18.896	18.771	18.903	18.665	18.608
SlALMT1	26.28	25.884	26.996	27.012	26.952	26.874	SlALMT1	1.08736	0.335642		SlALMT1	22.299	22.713	22.593	24.789	24.702	24.602	SlALMT1	1.01005	0.169423		SlALMT1	23.899	23.948	23.967	26.364	25.891	25.86	SlALMT1	1.00862	0.449128		SlALMT1	24.786	24.965	25.042	25.416	25.597	25.225	SlALMT1	1.02666	0.463696		SlALMT1	24.398	24.313	24.519	25.733	25.887
SlALMT2	28.322	28.396	28.442	28.675	28.255	28.483	SlALMT2	1.00712	0.467722		SlALMT2	23.482	23.427	23.321	23.862	23.912	23.982	SlALMT2	1.0078	0.532482		SlALMT2	25.13	24.974	24.986	27.6	27.994	27.655	SlALMT2	1.00208	0.303066		SlALMT2	26.172	26.245	26.26	28.566	28.043	28.264	SlALMT2	1.01708	0.155216		SlALMT2	25.413	25.33	25.386	27.603	27.565
SlALMT3	24.642	24.523	24.878	26.909	26.598	26.585	SlALMT3	1.02165	0.122606		SlALMT3	16.762	16.473	16.933	20.027	20.442	20.514	SlALMT3	1.00242	0.0627326		SlALMT3	23.13	23.049	23.287	27.078	26.954	27.194	SlALMT3	1.01124	0.12978		SlALMT3	24.133	24.198	24.121	26.286	26.485	26.295	SlALMT3	1.01473	0.140307		SlALMT3	23.844	23.852	23.626	26.536	26.44
SlALMT4	25.516	25.243	25.373	24.679	24.72	24.524	SlALMT4	1.02033	0.825572		SlALMT4	22.455	22.302	22.475	22.037	22.151	22.166	SlALMT4	1.00149	0.927501		SlALMT4	17.953	17.951	18.202	19.771	18.751	18.822	SlALMT4	1.01534	0.920948		SlALMT4	17.728	17.869	17.667	17.751	17.74	17.762	SlALMT4	1.01762	0.647068		SlALMT4	17.642	17.658	17.705	17.92	17.964
SlALMT5	25.406	25.305	25.065	26.666	26.811	26.621	SlALMT5	1.01186	0.182745		SlALMT5	17.989	15.659	16.44	20.229	20.143	20.404	SlALMT5	1.00002	0.164775		SlALMT5	23.587	22.989	22.982	26.863	27.008	26.791	SlALMT5	1.00423	0.151011		SlALMT5	25.082	25.126	25.006	27.341	27.399	27.311	SlALMT5	1.01307	0.132961		SlALMT5	24.283	24.236	24.552	26.506	26.657
SlALMT6	25.849	25.978	25.998	26.844	26.89	26.35	SlALMT6	1.00571	0.298484		SlALMT6	23.679	23.743	23.161	24.876	24.561	24.319	SlALMT6	1.03643	0.368762		SlALMT6	24.235	24.285	23.969	27.367	27.519	27.049	SlALMT6	1.0046	0.220979		SlALMT6	25.872	25.37	25.417	26.591	26.864	26.91	SlALMT6	1.00011	0.276429		SlALMT6	24.886	24.685	24.573	25.877	26.087
SlALMT7	23.451	23.507	23.434	26.233	25.426	26.089	SlALMT7	1.00563	0.0923492		SlALMT7	19.387	19.615	19.286	22.394	22.436	22.052	SlALMT7	1.01463	0.104479		SlALMT7	18.061	18.039	18.031	19.979	19.961	19.921	SlALMT7	1.00519	0.519677		SlALMT7	18.106	18.315	18.383	19.753	19.854	19.961	SlALMT7	1.02876	0.215557		SlALMT7	17.709	17.814	17.748	19.857	19.845
SlALMT8	29.214	29.505	29.013	29.456	29.197	29.402	SlALMT8	1.00333	0.458755		SlALMT8	24.668	25.197	24.516	25.341	25.819	25.797	SlALMT8	1.03656	0.420739		SlALMT8	25.012	24.963	24.973	27.199	26.921	26.833	SlALMT8	1.00473	0.482162		SlALMT8	25.784	25.989	25.754	26.453	26.37	26.407	SlALMT8	1.02118	0.435153		SlALMT8	25.402	25.406	25.442	26.257	26.362
SlALMT9	24.644	24.644	24.76	24.635	24.717	24.597	SlALMT9	1.01028	0.506419		SlALMT9	25.016	25.202	25.174	26.271	26.173	26.892	SlALMT9	1.00405	0.312982		SlALMT9	23.977	24.065	23.871	25.899	25.405	25.48	SlALMT9	1.00596	0.625514		SlALMT9	24.878	24.883	24.915	24.987	25.096	25.312	SlALMT9	1.01346	0.550897		SlALMT9	24.25	24.314	24.456	24.969	24.964
SlALMT10	23.142	23.993	23.482	24.846	24.324	24.459	SlALMT10	1.00774	0.248263		SlALMT10	22.718	22.181	22.402	23.762	23.829	23.655	SlALMT10	1.01317	0.304299		SlALMT10	22.802	22.843	23.263	26.088	26.066	26.506	SlALMT10	1.02775	0.210605		SlALMT10	23.338	23.426	23.446	24.906	24.892	24.98	SlALMT10	1.01818	0.224827		SlALMT10	22.829	23.112	23.076	24.92	24.737
SlALMT11	30.418	30.188	30.211	32.683	32.967	32.698	SlALMT11	1.01693	0.0873645		SlALMT11	21.086	21.284	21.33	23.818	23.644	23.47	SlALMT11	1.00313	0.143184		SlALMT11	27.582	27.682	27.599	30.403	30.258	30.237	SlALMT11	1.00819	0.303417		SlALMT11	28.57	28.376	28.282	29.281	29.435	29.265	SlALMT11	1.00423	0.342042		SlALMT11	28.001	27.87	27.986	29.202	29.527
SlALMT12	26.547	26.879	26.263	26.035	26.009	26.014	SlALMT12	1.00617	0.72001		SlALMT12	24.016	24.181	24.055	24.25	24.094	24.156	SlALMT12	1.0064	0.717246		SlALMT12	23.03	22.725	22.745	24.673	24.238	24.07	SlALMT12	1.00051	0.683988		SlALMT12	23.531	23.312	23.744	23.287	23.357	23.449	SlALMT12	1.01608	0.725566		SlALMT12	23.195	23.089	22.931	23.504	23.247
SlALMT13	26.552	26.484	26.739	28.666	28.923	28.174	SlALMT13	1.01632	0.127498		SlALMT13	22.597	22.475	22.496	25.88	25.864	25.867	SlALMT13	1.00452	0.0743978		SlALMT13	24.221	23.946	24.081	28.517	27.684	27.816	SlALMT13	1.00269	0.127481		SlALMT13	24.841	24.878	24.935	27.471	27.207	27.262	SlALMT13	1.01599	0.119874		SlALMT13	24.43	24.471	24.604	27.38	27.497
SlALMT14	23.301	23.322	23.563	25.086	25.919	25.798	SlALMT14	1.01407	0.111429		SlALMT14	23.577	23.688	22.972	25.912	25.941	25.988	SlALMT14	1.0481	0.130682		SlALMT14	22.442	22.467	22.609	25.284	25.002	25.094	SlALMT14	1.01183	0.315144		SlALMT14	24.122	24.033	24.041	24.855	24.786	24.854	SlALMT14	1.00842	0.379444		SlALMT14	23.306	23.127	23.442	24.536	24.737
SlALMT15	26.505	26.134	26.829	25.986	25.801	25.883	SlALMT15	1.04919	0.748617		SlALMT15	23.552	23.283	23.62	23.163	22.794	23.092	SlALMT15	1.00181	1.05999		SlALMT15	24.041	24.054	24.064	25.145	25.122	25.107	SlALMT15	1.00688	0.930109		SlALMT15	25.32	25.092	24.929	24.962	25.014	24.921	SlALMT15	1.00398	0.714762		SlALMT15	25.024	24.417	24.735	25.003	24.84
SlALMT16	25.777	25.994	25.961	27.115	26.684	26.779	SlALMT16	1.00373	0.257331		SlALMT16	23.985	24.026	24.044	23.707	23.644	23.757	SlALMT16	1.00265	0.944272		SlALMT16	23.864	23.889	23.897	26.271	25.58	25.895	SlALMT16	1.00731	0.473564		SlALMT16	24.98	24.848	25.051	26.88	26.623	26.934	SlALMT16	1.01104	0.179487		SlALMT16	24.197	24.041	24.198	24.68	24.605
SlSLAH1	23.808	23.768	23.859	19.494	19.563	19.261	SlSLAH1	1.01067	10.2995		SlSLAH1	24.913	25.009	25.502	21.839	21.63	21.158	SlSLAH1	1.00566	9.34825		SlSLAH1	25.903	25.973	25.855	23.965	23.638	23.939	SlSLAH1	1.0063	8.14921		SlSLAH1	26.668	26.997	26.983	22.916	22.919	22.917	SlSLAH1	1.03618	10.0761		SlSLAH1	26.731	26.769	26.515	23.15	23.361
SlSLAH1-2	24.333	24.436	24.628	21.885	21.012	21.839	SlSLAH1-2	1.0112	3.7694		SlSLAH1-2	20.942	21.288	21.011	18.916	18.634	18.454	SlSLAH1-2	1.01273	4.07185		SlSLAH1-2	23.975	23.982	23.586	23.062	22.982	23.08	SlSLAH1-2	1.00468	3.42047		SlSLAH1-2	25.135	25.121	25.262	23.454	23.286	23.244	SlSLAH1-2	1.01546	2.31509		SlSLAH1-2	24.458	24.492	24.561	23.603	23.221
SlSLAH2	25.785	26.423	25.906	21.57	21.82	21.069	SlSLAH2	1.00224	11.9339		SlSLAH2	22.729	22.744	23.496	18.979	18.832	18.981	SlSLAH2	1.01399	12.6655		SlSLAH2	26.6636	26.441	26.5021	24.1089	23.8906	23.8646	SlSLAH2	1.00184	11.5846		SlSLAH2	25.6294	25.0958	25.8376	21.5524	21.5898	21.6435	SlSLAH2	1.0207	9.81908		SlSLAH2	26.624	26.7787	26.8173	23.1745	23.2841
SlSLAH3	20.825	19.561	20.435	21.609	21.691	21.583	SlSLAH3	1.13331	0.193636		SlSLAH3	21.241	21.223	21.309	23.496	23.399	23.333	SlSLAH3	1.00157	0.170689		SlSLAH3	23.273	23.186	22.53	26.804	26.149	26.284	SlSLAH3	1.01367	0.180698		SlSLAH3	23.523	23.553	23.528	25.24	25.358	25.215	SlSLAH3	1.01371	0.193765		SlSLAH3	23.238	23.232	23.204	25.831	25.702
SlSLAH3-2	26.087	25.615	26.353	25.263	25.246	25.369	SlSLAH3-2	1.05659	0.817142		SlSLAH3-2	24.005	23.986	24.069	24.292	24.357	24.248	SlSLAH3-2	1.00162	0.623676		SlSLAH3-2	21.027	21.028	21.068	22.833	22.244	22.191	SlSLAH3-2	1.00725	0.739216		SlSLAH3-2	22.828	22.576	22.595	22.394	22.266	22.455	SlSLAH3-2	1.00301	0.793136		SlSLAH3-2	22.17	22.28	22.347	22.625	22.757
SlSLAH4	25.558	25.24	25.497	25.835	25.825	25.403	SlSLAH4	1.02538	0.419001		SlSLAH4	23.634	23.764	23.586	24.2	24.971	24.94	SlSLAH4	1.00831	0.376789		SlSLAH4	23.118	23.136	23.084	25.549	25.156	25.066	SlSLAH4	1.00563	0.435814		SlSLAH4	25.089	24.969	24.956	25.46	25.499	25.769	SlSLAH4	1.00687	0.437663		SlSLAH4	24.256	24.329	24.344	25.437	25.275
			Dunnett's multiple comparisons test	Mean Diff.	95.00% CI of diff.	Below threshold?	Summary	Adjusted P Value					Dunnett's multiple comparisons test	Mean Diff.	95.00% CI of diff.	Below threshold?	Summary	Adjusted P Value						Dunnett's multiple comparisons test	Mean Diff.	95.00% CI of diff.	Below threshold?	Summary	Adjusted P Value						Dunnett's multiple comparisons test	Mean Diff.	95.00% CI of diff.	Below threshold?	Summary	Adjusted P Value						Dunnett's multiple comparisons test	Mean Diff.	95.00% CI of diff.	Below threshold?
		SlALMT1	0 h vs. 9 h	0.7517	0.1664 to 1.337	Yes	*	0.011					0 h vs. 9 h	0.8403	0.6553 to 1.025	Yes	***	<.001						0 h vs. 9 h	0.5595	0.3037 to 0.8153	Yes	***	<0.001						0 h vs. 9 h	0.563	0.1929 to 0.9330	Yes	**	0.004						0 h vs. 9 h	0.6845	0.4782 to 0.8908	Yes
		SlALMT2	0 h vs. 9 h	0.5393	0.2676 to 0.8110	Yes	***	<.001					0 h vs. 9 h	0.4753	0.2583 to 0.6923	Yes	***	<.001						0 h vs. 9 h	0.699	0.4944 to 0.9036	Yes	***	<0.001						0 h vs. 9 h	0.8619	0.5593 to 1.164	Yes	***	<0.001						0 h vs. 9 h	0.807	0.7198 to 0.8942	Yes
		SlALMT3	0 h vs. 9 h	0.899	0.6023 to 1.196	Yes	***	<.001					0 h vs. 9 h	0.9397	0.7667 to 1.113	Yes	***	<.001						0 h vs. 9 h	0.8815	0.6420 to 1.121	Yes	***	<0.001						0 h vs. 9 h	0.8744	0.5994 to 1.149	Yes	***	<0.001						0 h vs. 9 h	0.8781	0.7021 to 1.054	Yes
		SlALMT4	0 h vs. 9 h	0.1947	-0.2394 to 0.6287	No	ns	0.531					0 h vs. 9 h	0.07367	-0.04843 to 0.1958	No	ns	0.299						0 h vs. 9 h	0.0944	-0.2502 to 0.4390	No	ns	0.89						0 h vs. 9 h	0.3706	0.03049 to 0.7106	Yes	*	0.03						0 h vs. 9 h	0.276	0.06815 to 0.4839	Yes
		SlALMT5	0 h vs. 9 h	0.8287	0.6146 to 1.043	Yes	***	<.001					0 h vs. 9 h	0.835	0.7305 to 0.9395	Yes	***	<.001						0 h vs. 9 h	0.8532	0.6667 to 1.040	Yes	***	<0.001						0 h vs. 9 h	0.8801	0.6327 to 1.127	Yes	***	<0.001						0 h vs. 9 h	0.8138	0.6830 to 0.9446	Yes
		SlALMT6	0 h vs. 9 h	0.7073	0.4958 to 0.9189	Yes	***	<.001					0 h vs. 9 h	0.6677	0.2451 to 1.090	Yes	**	0.003						0 h vs. 9 h	0.7836	0.6113 to 0.9560	Yes	***	<0.001						0 h vs. 9 h	0.7237	0.5844 to 0.8629	Yes	***	<0.001						0 h vs. 9 h	0.6245	0.4308 to 0.8181	Yes
		SlALMT7	0 h vs. 9 h	0.9133	0.6795 to 1.147	Yes	***	<.001					0 h vs. 9 h	0.9103	0.6723 to 1.148	Yes	***	<.001						0 h vs. 9 h	0.4855	0.2136 to 0.7574	Yes	**	0.001						0 h vs. 9 h	0.8132	0.3950 to 1.231	Yes	***	<0.001						0 h vs. 9 h	0.7965	0.5887 to 1.004	Yes
		SlALMT8	0 h vs. 9 h	0.5447	0.4096 to 0.6798	Yes	***	<.001					0 h vs. 9 h	0.616	0.2416 to 0.9904	Yes	**	0.003						0 h vs. 9 h	0.5226	0.2939 to 0.7512	Yes	***	<0.001						0 h vs. 9 h	0.586	0.2806 to 0.8914	Yes	***	<0.001						0 h vs. 9 h	0.5004	0.3798 to 0.6209	Yes
		SlALMT9	0 h vs. 9 h	0.5037	0.1908 to 0.8166	Yes	**	0.003					0 h vs. 9 h	0.6913	0.4760 to 0.9067	Yes	***	<.001						0 h vs. 9 h	0.3804	0.1814 to 0.5795	Yes	***	<0.001						0 h vs. 9 h	0.4626	0.1723 to 0.7528	Yes	**	0.002						0 h vs. 9 h	0.4128	0.2519 to 0.5737	Yes
		SlALMT10	0 h vs. 9 h	0.7597	0.5746 to 0.9448	Yes	***	<.001					0 h vs. 9 h	0.709	0.4147 to 1.003	Yes	***	<.001						0 h vs. 9 h	0.8171	0.4465 to 1.188	Yes	***	<0.001						0 h vs. 9 h	0.7934	0.4628 to 1.124	Yes	***	<0.001						0 h vs. 9 h	0.7598	0.5635 to 0.9561	Yes
		SlALMT11	0 h vs. 9 h	0.9293	0.6790 to 1.180	Yes	***	<.001					0 h vs. 9 h	0.8603	0.6932 to 1.027	Yes	***	<.001						0 h vs. 9 h	0.7048	0.4317 to 0.9779	Yes	***	<0.001						0 h vs. 9 h	0.6622	0.5045 to 0.8198	Yes	***	<0.001						0 h vs. 9 h	0.7008	0.5840 to 0.8175	Yes
		SlALMT12	0 h vs. 9 h	0.286	-0.1318 to 0.7038	No	ns	0.212					0 h vs. 9 h	0.2893	0.1057 to 0.4730	Yes	**	0.004						0 h vs. 9 h	0.3165	0.1839 to 0.4492	Yes	***	<0.001						0 h vs. 9 h	0.2905	-0.008719 to 0.5898	No	ns	0.06						0 h vs. 9 h	0.317	0.1056 to 0.5284	Yes
		SlALMT13	0 h vs. 9 h	0.8883	0.6236 to 1.153	Yes	***	<.001					0 h vs. 9 h	0.9303	0.7993 to 1.061	Yes	***	<.001						0 h vs. 9 h	0.8752	0.7226 to 1.028	Yes	***	<0.001						0 h vs. 9 h	0.8961	0.6192 to 1.173	Yes	***	<0.001						0 h vs. 9 h	0.8908	0.7098 to 1.072	Yes
		SlALMT14	0 h vs. 9 h	0.9023	0.5355 to 1.269	Yes	***	<.001					0 h vs. 9 h	0.9173	0.4682 to 1.367	Yes	***	<.001						0 h vs. 9 h	0.6967	0.4244 to 0.9690	Yes	***	<0.001						0 h vs. 9 h	0.629	0.3520 to 0.9060	Yes	***	<0.001						0 h vs. 9 h	0.6692	0.5486 to 0.7899	Yes
		SlALMT15	0 h vs. 9 h	0.301	-0.1509 to 0.7529	No	ns	0.23					0 h vs. 9 h	-0.058	-0.3265 to 0.2105	No	ns	0.921						0 h vs. 9 h	0.07677	-0.2398 to 0.3934	No	ns	0.93						0 h vs. 9 h	0.2892	0.1194 to 0.4590	Yes	**	0.002						0 h vs. 9 h	0.2245	-0.09264 to 0.5417	No
		SlALMT16	0 h vs. 9 h	0.7467	0.4366 to 1.057	Yes	***	<.001					0 h vs. 9 h	0.05833	-0.2561 to 0.3727	No	ns	0.951						0 h vs. 9 h	0.5337	0.2770 to 0.7905	Yes	***	<0.001						0 h vs. 9 h	0.8316	0.6011 to 1.062	Yes	***	<0.001						0 h vs. 9 h	0.3897	0.2728 to 0.5065	Yes
		SlSLAH1	0 h vs. 9 h	-9.289	-14.79 to -3.791	Yes	**	0.002					0 h vs. 9 h	-8.342	-11.12 to -5.561	Yes	***	<.001						0 h vs. 9 h	-7.143	-9.457 to -4.829	Yes	***	<0.001						0 h vs. 9 h	-9.04	-10.10 to -7.981	Yes	***	<0.001						0 h vs. 9 h	-8.505	-10.03 to -6.983	Yes
		SlSLAH1-2	0 h vs. 9 h	-2.758	-4.886 to -0.6308	Yes	*	0.012					0 h vs. 9 h	-3.059	-4.048 to -2.070	Yes	***	<.001						0 h vs. 9 h	-2.416	-4.059 to -0.7729	Yes	**	0.005						0 h vs. 9 h	-1.3	-1.854 to -0.7455	Yes	***	<0.001						0 h vs. 9 h	-0.8755	-2.470 to 0.7187	No
		SlSLAH2	0 h vs. 9 h	-10.93	-17.37 to -4.491	Yes	**	0.002					0 h vs. 9 h	-11.65	-14.71 to -8.597	Yes	***	<.001						0 h vs. 9 h	-10.58	-12.83 to -8.332	Yes	***	<0.001						0 h vs. 9 h	-8.798	-10.31 to -7.288	Yes	***	<0.001						0 h vs. 9 h	-9.41	-11.38 to -7.438	Yes
		SlSLAH3	0 h vs. 9 h	0.9397	0.1773 to 1.702	Yes	*	0.017					0 h vs. 9 h	0.831	0.7253 to 0.9367	Yes	***	<.001						0 h vs. 9 h	0.833	0.5595 to 1.106	Yes	***	<0.001						0 h vs. 9 h	0.8199	0.5611 to 1.079	Yes	***	<0.001						0 h vs. 9 h	0.8436	0.7393 to 0.9480	Yes
		SlSLAH3-2	0 h vs. 9 h	0.2393	-0.2612 to 0.7399	No	ns	0.48					0 h vs. 9 h	0.378	0.2660 to 0.4900	Yes	***	<.001						0 h vs. 9 h	0.268	-0.02242 to 0.5585	No	ns	0.07						0 h vs. 9 h	0.2099	-0.07185 to 0.4916	No	ns	0.18						0 h vs. 9 h	0.3672	0.1829 to 0.5514	Yes
		SlSLAH4	0 h vs. 9 h	0.606	0.1894 to 1.023	Yes	**	0.006					0 h vs. 9 h	0.6317	0.3431 to 0.9202	Yes	***	<.001						0 h vs. 9 h	0.5698	0.4013 to 0.7383	Yes	***	<0.001						0 h vs. 9 h	0.5692	0.3509 to 0.7875	Yes	***	<0.001						0 h vs. 9 h	0.6014	0.4782 to 0.7246	Yes
Figure S3b
Figure S7b																	Figure S7c
SlUBI Ct								Normalized Ratio									62SK+2-1	STOP1+2-1	62SK+2-2	STOP1+2-2
	-Al			+Al					-Al			+Al					1.1	1.6	1	0.75
WT	17.838	17.827	17.119	17.598	17.771	17.291		WT	1.07973	1.1405	0.812065	10.7605	12.1482	11.3582			1.3	1.1	1.1	1.03
Slstop1	19.443	19.638	19.834	18.014	18.635	18.109		Slstop1	0.751407	0.732381	0.877619	9.32864	12.481	12.481			1	1.3	1.4	1.5
																	1	1	1.2	1.47
SlSLAH2 Ct								Tukey's multiple comparisons test	Mean Diff.	95.00% CI of diff.	Below threshold?	Summary	Adjusted P Value				2.15	1	1.2	1.6
	-Al			+Al				WT:-Al vs. WT:+Al	-10.41	-12.97 to -7.852	Yes	***	<0.001				1.3	1.2	1	1.35
WT	21.951	21.861	21.643	18.394	18.392	18.009		WT:-Al vs. Slstop1:-Al	0.2236	-2.336 to 2.783	No	ns	>0.99						1.5	1.47
Slstop1	24.079	24.311	24.246	19.016	19.217	18.691		WT:-Al vs. Slstop1:+Al	-10.42	-12.98 to -7.860	Yes	***	<0.001						1.7	2.4
								WT:+Al vs. Slstop1:-Al	10.64	8.075 to 13.19	Yes	***	<0.001				Paired t test			Paired t test
								WT:+Al vs. Slstop1:+Al	-0.007956	-2.568 to 2.552	No	ns	>0.99				0.66	0.663		P value	0.13
								Slstop1:-Al vs. Slstop1:+Al	-10.64	-13.20 to -8.083	Yes	***	<0.001				ns	ns		P value summary	ns
																	No	No		Significantly different (P < 0.05)?	No
																	Two-tailed	Two-tailed		One- or two-tailed P value?	Two-tailed
																	t=0.4630, df=5	t=0.4630, df=5		t, df	t=1.701, df=7
																	6	6		Number of pairs	8
Figure S8a
		SlUBI Ct			SlSLAH2 Ct			Normalized Ratio				Tukey's multiple comparisons test	Mean Diff.	95.00% CI of diff.	Below threshold?	Summary	Adjusted P Value
	Stem	14.99	14.734	14.929	22.306	21.915	21.819	0.878563	0.964478	1.18014		Stem vs. 0-10	-8.384	-10.08 to -6.685	Yes	***	<0.001
	0-10	16.955	16.945	17.043	20.884	20.973	20.793	9.18835	8.57895	10.4065		Stem vs. 10-20	-7.433	-9.132 to -5.734	Yes	***	<0.001
	10-20	16.082	15.749	15.851	20.279	19.738	19.831	7.63338	8.81794	8.8705		0-10 vs. 10-20	0.9507	-0.7481 to 2.649	No	ns	0.27
Figure S8b
		SlUBI Ct			SlWRKY37 Ct			Normalized Ratio				Tukey's multiple comparisons test	Mean Diff.	95.00% CI of diff.	Below threshold?	Summary	Adjusted P Value
	Stem	14.99	14.734	14.929	20.628	20.783	20.824	1.16657	0.8777	0.97666		Stem vs. 0-10	-0.2492	-0.6746 to 0.1763	No	ns	0.25
	0-10	16.955	16.945	17.043	22.377	22.474	22.697	1.35538	1.25875	1.1543		Stem vs. 10-20	-0.4207	-0.8461 to 0.004732	No	ns	0.05
	10-20	16.082	15.749	15.851	21.271	21.396	21.098	1.59277	1.15964	1.53065		0-10 vs. 10-20	-0.1715	-0.5970 to 0.2539	No	ns	0.48
Figure S9a										Figure S9b
										CK	Al
										1.00649	1.49285
										1.00851	1.22954
										1.00122	1.31083
										Paired t test
										P value	0.05
										P value summary	*
										Significantly different (P < 0.05)?	Yes
										One- or two-tailed P value?	Two-tailed
										t, df	t=4.347, df=2
										Number of pairs	3
Figure S10d
		SlUBI Ct			SlCDPK21 Ct			SlUBI Ct				Tukey's multiple comparisons test	Mean Diff.	95.00% CI of diff.	Below threshold?	Summary	Adjusted P Value
	Stem	14.99	14.734	14.929	22.099	22.255	22.414	1.19957	0.901534	0.924683		Stem vs. 0-10	-2.181	-2.525 to -1.837	Yes	***	<0.001
	0-10	16.955	16.945	17.043	22.695	22.575	22.771	3.09846	3.34456	3.1252		Stem vs. 10-20	-2.087	-2.431 to -1.743	Yes	***	<0.001
	10-20	16.082	15.749	15.851	21.769	21.517	21.623	3.21535	3.03975	3.03077		0-10 vs. 10-20	0.09411	-0.2498 to 0.4381	No	ns	0.69
Figure S13a				Figure S13b
	A167	T167		-Al WT	-Al Slcdpk21	+Al Slcdpk21	+Al WT
	1.00563	1.71905		1.00442	0.936568	3.64441	5.8697
	1.02097	2.12363		1.03519	1.08926	3.8963	6.18593
	1.00311	1.74572		1.00247	0.911507	3.74247	6.66712
	Paired t test			Tukey's multiple comparisons test	Mean Diff.	95.00% CI of diff.	Below threshold?	Summary	Adjusted P Value
	P value	0.02		-Al WT vs. -Al Slcdpk21	0.03491	-0.2768 to 0.3467	No	ns	0.86
	P value summary	*		-Al WT vs. +Al Slcdpk21	-2.747	-3.190 to -2.304	Yes	***	<0.001
	Significantly different (P < 0.05)?	Yes		-Al WT vs. +Al WT	-5.227	-6.847 to -3.606	Yes	**	0.005
	One- or two-tailed P value?	Two-tailed		-Al Slcdpk21 vs. +Al Slcdpk21	-2.782	-3.043 to -2.521	Yes	***	<0.001
	t, df	t=6.814, df=2		-Al Slcdpk21 vs. +Al WT	-5.262	-7.004 to -3.520	Yes	**	0.006
	Number of pairs	3		+Al Slcdpk21 vs. +Al WT	-2.48	-4.026 to -0.9335	Yes	*	0.02
Figure S14b
		SlUBI Ct			SlPP2C72 Ct			SlUBI Ct				Tukey's multiple comparisons test	Mean Diff.	95.00% CI of diff.	Below threshold?	Summary	Adjusted P Value
	Stem	14.99	14.734	14.929	27.046	27.423	27.618	1.34013	0.863743	0.863909		Stem vs. 0-10	-7.317	-10.28 to -4.358	Yes	***	<0.001
	0-10	16.955	16.945	17.043	26.255	26.286	26.68	9.05299	8.79845	7.16693		Stem vs. 10-20	-6.448	-9.408 to -3.489	Yes	**	0.001
	10-20	16.082	15.749	15.851	25.316	25.584	25.588	9.47584	6.24938	6.68748		0-10 vs. 10-20	0.8686	-2.091 to 3.828	No	ns	0.66
Figure S15a				Figure S15b
	+SlPP2C72	+SlPP2C.D4		-Al WT	-Al Slpp2c72	+Al WT	+Al Slpp2c72
	1.00193	1.49204		1.00838	0.806875	2.14234	3.60003
	1.01007	1.79584		1.00492	1.19426	2.3918	4.26066
	1.01442	1.57122		1.0106	0.8857	2.5474	3.7347
	Paired t test			Tukey's multiple comparisons test	Mean Diff.	95.00% CI of diff.	Below threshold?	Summary	Adjusted P Value
	P value	0.02		-Al WT vs. -Al Slpp2c72	0.04569	-0.7829 to 0.8742	No	ns	0.98
	P value summary	*		-Al WT vs. +Al WT	-1.353	-2.167 to -0.5381	Yes	*	0.02
	Significantly different (P < 0.05)?	Yes		-Al WT vs. +Al Slpp2c72	-2.857	-4.263 to -1.451	Yes	*	0.01
	One- or two-tailed P value?	Two-tailed		-Al Slpp2c72 vs. +Al WT	-1.398	-2.352 to -0.4447	Yes	*	0.02
	t, df	t=6.823, df=2		-Al Slpp2c72 vs. +Al Slpp2c72	-2.903	-3.480 to -2.325	Yes	***	<0.001
	Number of pairs	3		+Al WT vs. +Al Slpp2c72	-1.505	-2.878 to -0.1317	Yes	*	0.04
Figure S18a											Figure S18b
												T167	A167
												1.61442	1.00319
												1.77397	1.00521
												2.27229	1.03564
												Paired t test
												P value	0.04
												P value summary	*
												Significantly different (P < 0.05)?	Yes
												One- or two-tailed P value?	Two-tailed
												t, df	t=4.644, df=2
												Number of pairs	3
Figure S20a								Figure S20b
-Al WT	-Al Slcdpk21	+Al Slcdpk21	+Al WT					+SlPP2C72	-SlPP2C72
1.00612	0.716147	2.84015	4.54441					1.00282	2.38695
0.8136	1.0766	3.8351	5.4848					1.00219	3.49547
1.00661	1.56411	3.54607	5.62089					1.01515	2.53104
Tukey's multiple comparisons test	Mean Diff.	95.00% CI of diff.	Below threshold?	Summary	Adjusted P Value			Paired t test
-Al WT vs. -Al Slcdpk21	-0.1768	-1.898 to 1.544	No	ns	0.89			P value	0.04
-Al WT vs. +Al Slcdpk21	-2.465	-4.854 to -0.07583	Yes	*	0.05			P value summary	*
-Al WT vs. +Al WT	-4.275	-6.828 to -1.721	Yes	*	0.02			Significantly different (P < 0.05)?	Yes
-Al Slcdpk21 vs. +Al Slcdpk21	-2.288	-3.942 to -0.6341	Yes	*	0.03			One- or two-tailed P value?	Two-tailed
-Al Slcdpk21 vs. +Al WT	-4.098	-5.266 to -2.929	Yes	**	0.004			t, df	t=5.139, df=2
+Al Slcdpk21 vs. +Al WT	-1.81	-2.735 to -0.8843	Yes	*	0.01			Number of pairs	3
[truncated: 14 more columns]
